# Supplementary material for: Cell Wall Proteome of Wheat Grain Endosperm and Outer Layers at Two Key Stages of Early Development
Source: Int J Mol Sci. 2019 Dec 29;21(1):239. doi: 10.3390/ijms21010239 (PMC6981528; doi:10.3390/ijms21010239)
Supplement: Supplementary file 1 [file ijms-21-00239-s001.zip]

Archive with 3 entries (3 files):
- Supplementary MaterialsV2.pdf
- Supplementary Table S2.xlsx
- Supplementary Table S3.xlsx
