# Supplementary material for: Cell Wall Proteome of Wheat Grain Endosperm and Outer Layers at Two Key Stages of Early Development
Source: Int J Mol Sci. 2019 Dec 29;21(1):239. doi: 10.3390/ijms21010239 (PMC6981528; doi:10.3390/ijms21010239)
Supplement: Supplementary file 1 [file ijms-21-00239-s001.zip › Supplementary Table S2.xlsx]

## Sheet: Table S2a
Supporting information Table S2A. Proteins extracted from the cell walls of the developing wheat grain (endosperm and outer layers) at two developmental stages that are predicted to be secreted (called CWPs)
List of the 734 CWPs and of the corresponding bioinformatic predictions and functional annotation available online in the ProtAnnDB database (http://www.polebio.lrsv.ups-tlse.fr/ProtAnnDB/).
	Protein accession		Developmental stage or grain's parts				Functional annotation					Bioinformatic predictions of sub-cellular localization							Bioinformatic predictions of functional domains
	Uniprot ID	ProtAnnDB ID	Endosperm 150 GDD	Endosperm 250 GDD	Outer layers 150 GDD	Outer layers 250 GDD	Uniprot Annotation	Functional classes	Protein families	Putative functions	CAZy annotation	TargetP/SignalP	Phobius	Predotar	TMHMM	GPI anchorpredGPI	GPI-SOM	Aramemnon	Pfam	Interpro	Prosite
			1 = Present ; 0 = Absent
	W5FXL5	W5FXL5_WHEAT	0	0	1	0	Dirigent protein	Miscellaneous	Dirigent protein	Dirigent protein	/	TP: Signal peptide/SP: Signal peptide	Signal peptide	ER	1	not probable	nd	nd	PF03018 Dirigent-like protein	IPR004265 Dirigent protein
	A0A1D6CDW2	A0A1D6CDW2_WHEAT	0	0	1	0	Dirigent protein	Miscellaneous	Dirigent protein	Dirigent protein	/	TP: Signal peptide/SP: Signal peptide	Signal peptide	ER	0	not probable	nd	nd	PF03018 Dirigent-like protein	IPR004265 Plant disease resistance response protein
	A0A1D5YYQ7	A0A1D5YYQ7_WHEAT	0	0	1	1	Dirigent protein	Miscellaneous	Dirigent protein	Dirigent protein	/	TP: _/SP: Non-secretory protein	Signal peptide	none	0	not probable	nd	nd	PF03018 Dirigent-like protein	IPR004265 Dirigent protein
	A0A1D5YEQ8	A0A1D5YEQ8_WHEAT	0	0	1	1	Dirigent protein	Miscellaneous	Dirigent protein	Dirigent protein	/	TP: Signal peptide/SP: Signal peptide	Signal peptide	possibly ER	0	not probable	nd	nd	PF03018 Dirigent-like protein	IPR004265 Plant disease resistance response protein
	A0A1D6RUV7	A0A1D6RUV7_WHEAT	0	0	1	1	Dirigent protein	Miscellaneous	Dirigent protein	Dirigent protein	/	TP: Signal peptide/SP: Signal peptide	Signal peptide	ER	1	not probable	nd	nd	PF03018 Dirigent-like protein	IPR004265 Plant disease resistance response protein
	A0A1D5V5C8	A0A1D5V5C8_WHEAT	1	0	1	1	Dirigent protein	Miscellaneous	Dirigent protein	Dirigent protein	/	TP: Signal peptide/SP: Signal peptide	Signal peptide	ER	0	not probable	nd	nd	PF03018 Dirigent-like protein	IPR004265 Plant disease resistance response protein
	A0A1D5V5C6	A0A1D5V5C6_WHEAT	1	0	1	1	Dirigent protein	Miscellaneous	Dirigent protein	Dirigent protein	/	TP: Signal peptide/SP: Signal peptide	Signal peptide	ER	0	not probable	nd	nd	PF03018 Dirigent-like protein	IPR004265 Plant disease resistance response protein
	A0A1D5WJ48	A0A1D5WJ48_WHEAT	1	0	1	1	Dirigent protein	Miscellaneous	Dirigent protein	Dirigent protein	/	TP: Signal peptide/SP: Signal peptide	Signal peptide	ER	0	not probable	nd	nd	PF03018 Dirigent-like protein	IPR004265 Plant disease resistance response protein
	A0A1D6S2V0	A0A1D6S2V0_WHEAT	1	1	1	1	Dirigent protein	Miscellaneous	Dirigent protein	Dirigent protein	/	TP: Mitochondrial/SP: Signal peptide	Signal peptide	ER	0	not probable	nd	nd	PF03018 Dirigent-like protein	IPR004265 Plant disease resistance response protein
	A0A1D6BE78	A0A1D6BE78_WHEAT	0	0	1	0	Purple acid phosphatase	Miscellaneous	Purple acid phosphatase (PAP)	Homologous to purple acid phosphatase	/	TP: Mitochondrial/SP: Signal peptide	Signal peptide	ER	1	not probable	nd	nd	PF14008 Iron/zinc purple acid phosphatase-like protein C PF16656 Purple acid Phosphatase, N-terminal domain PF00149 Calcineurin-like phosphoesterase	IPR004843 Calcineurin-like phosphoesterase domain, ApaH type IPR008963 Purple acid phosphatase-like, N-terminal IPR015914 Purple acid phosphatase, N-terminal IPR025733 Iron/zinc purple acid phosphatase-like C-terminal domain IPR029052 Metallo-dependent phosphatase-like
	A0A1D6DFL9	A0A1D6DFL9_WHEAT	0	0	1	0	Purple acid phosphatase	Miscellaneous	Purple acid phosphatase (PAP)	Homologous to purple acid phosphatase	/	TP: Signal peptide/SP: Signal peptide	Signal peptide	ER	0	not probable	nd	nd	PF00149 Calcineurin-like phosphoesterase PF16656 Purple acid Phosphatase, N-terminal domain	IPR015914 Purple acid phosphatase, N-terminal IPR008963 Purple acid phosphatase-like, N-terminal IPR029052 Metallo-dependent phosphatase-like IPR004843 Calcineurin-like phosphoesterase domain, ApaH type
	A0A1D5YZ91	A0A1D5YZ91_WHEAT	0	0	1	1	Purple acid phosphatase	Miscellaneous	Purple acid phosphatase (PAP)	Homologous to purple acid phosphatase	/	TP: Signal peptide/SP: Signal peptide	Signal peptide	ER	1	not probable	nd	nd	PF00149 Calcineurin-like phosphoesterase PF16656 Purple acid Phosphatase, N-terminal domain PF14008 Iron/zinc purple acid phosphatase-like protein C	IPR015914 Purple acid phosphatase, N-terminal IPR004843 Calcineurin-like phosphoesterase domain, ApaH type IPR029052 Metallo-dependent phosphatase-like IPR008963 Purple acid phosphatase-like, N-terminal IPR025733 Iron/zinc purple acid phosphatase-like C-terminal domain
	A0A1D5ZGA2	A0A1D5ZGA2_WHEAT	0	0	1	1	Purple acid phosphatase	Miscellaneous	Purple acid phosphatase (PAP)	Homologous to purple acid phosphatase	/	TP: Signal peptide/SP: Signal peptide	Signal peptide	ER	0	not probable	nd	nd	PF00149 Calcineurin-like phosphoesterase PF14008 Iron/zinc purple acid phosphatase-like protein C PF16656 Purple acid Phosphatase, N-terminal domain	IPR004843 Calcineurin-like phosphoesterase domain, ApaH type IPR008963 Purple acid phosphatase-like, N-terminal IPR015914 Purple acid phosphatase, N-terminal IPR025733 Iron/zinc purple acid phosphatase-like C-terminal domain IPR029052 Metallo-dependent phosphatase-like	PS51257 PROKAR_LIPOPROTEIN Prokaryotic membrane lipoprotein lipid attachment site profile.
	A0A1D5ZMX0	A0A1D5ZMX0_WHEAT	0	0	1	1	Purple acid phosphatase	Miscellaneous	Purple acid phosphatase (PAP)	Homologous to purple acid phosphatase	/	TP: Signal peptide/SP: Signal peptide	Signal peptide	ER	0	not probable	nd	nd	PF00149 Calcineurin-like phosphoesterase PF14008 Iron/zinc purple acid phosphatase-like protein C PF16656 Purple acid Phosphatase, N-terminal domain	IPR029052 Metallo-dependent phosphatase-like IPR004843 Calcineurin-like phosphoesterase domain, ApaH type IPR008963 Purple acid phosphatase-like, N-terminal IPR025733 Iron/zinc purple acid phosphatase-like C-terminal domain IPR015914 Purple acid phosphatase, N-terminal	PS00017 ATP_GTP_A ATP/GTP-binding site motif A (P-loop).
	A0A1D6C5P9	A0A1D6C5P9_WHEAT	0	0	1	1	Purple acid phosphatase	Miscellaneous	Purple acid phosphatase (PAP)	Homologous to purple acid phosphatase	/	TP: Mitochondrial/SP: Signal peptide	Signal peptide	ER	0	not probable	nd	nd	PF14008 Iron/zinc purple acid phosphatase-like protein C PF16656 Purple acid Phosphatase, N-terminal domain PF00149 Calcineurin-like phosphoesterase	IPR025733 Iron/zinc purple acid phosphatase-like C-terminal domain IPR029052 Metallo-dependent phosphatase-like IPR015914 Purple acid phosphatase, N-terminal IPR008963 Purple acid phosphatase-like, N-terminal IPR004843 Calcineurin-like phosphoesterase domain, ApaH type
	D3KVP3	D3KVP3_WHEAT	0	0	1	1	Purple acid phosphatase	Miscellaneous	Purple acid phosphatase (PAP)	Homologous to purple acid phosphatase	/	TP: Signal peptide/SP: Signal peptide	Signal peptide	ER	0	not probable	nd	nd	PF00149 Calcineurin-like phosphoesterase	IPR024927 Acid phosphatase, type 5 IPR029052 Metallo-dependent phosphatase-like IPR004843 Calcineurin-like phosphoesterase domain, ApaH type	PS00016 RGD Cell attachment sequence.
	W5AQK6	W5AQK6_WHEAT	0	0	1	1	Purple acid phosphatase	Miscellaneous	Purple acid phosphatase (PAP)	Homologous to purple acid phosphatase	/	TP: Signal peptide/SP: Signal peptide	Signal peptide	ER	1	not probable	nd	nd	PF16656 Purple acid Phosphatase, N-terminal domain PF14008 Iron/zinc purple acid phosphatase-like protein C PF00149 Calcineurin-like phosphoesterase	IPR004843 Calcineurin-like phosphoesterase domain, ApaH type IPR008963 Purple acid phosphatase-like, N-terminal IPR015914 Purple acid phosphatase, N-terminal IPR025733 Iron/zinc purple acid phosphatase-like C-terminal domain IPR029052 Metallo-dependent phosphatase-like
	W5B898	W5B898_WHEAT	0	0	1	1	Purple acid phosphatase	Miscellaneous	Purple acid phosphatase (PAP)	Homologous to purple acid phosphatase	/	TP: Signal peptide/SP: Signal peptide	Signal peptide	ER	1	not probable	nd	nd	PF00149 Calcineurin-like phosphoesterase PF14008 Iron/zinc purple acid phosphatase-like protein C PF16656 Purple acid Phosphatase, N-terminal domain	IPR004843 Calcineurin-like phosphoesterase domain, ApaH type IPR008963 Purple acid phosphatase-like, N-terminal IPR015914 Purple acid phosphatase, N-terminal IPR025733 Iron/zinc purple acid phosphatase-like C-terminal domain IPR029052 Metallo-dependent phosphatase-like
	W5I3D6	W5I3D6_WHEAT	0	0	1	1	Purple acid phosphatase	Miscellaneous	Purple acid phosphatase (PAP)	Homologous to purple acid phosphatase	/	TP: Mitochondrial/SP: Signal peptide	Signal peptide	ER	0	not probable	nd	nd	PF00149 Calcineurin-like phosphoesterase PF16656 Purple acid Phosphatase, N-terminal domain PF14008 Iron/zinc purple acid phosphatase-like protein C	IPR004843 Calcineurin-like phosphoesterase domain, ApaH type IPR008963 Purple acid phosphatase-like, N-terminal IPR029052 Metallo-dependent phosphatase-like IPR015914 Purple acid phosphatase, N-terminal IPR025733 Iron/zinc purple acid phosphatase-like C-terminal domain
	A0A1D5X9Y5	A0A1D5X9Y5_WHEAT	1	1	0	1	Purple acid phosphatase	Miscellaneous	Purple acid phosphatase (PAP)	Homologous to purple acid phosphatase	/	TP: Signal peptide/SP: Signal peptide	Signal peptide	ER	1	not probable	nd	nd	PF14008 Iron/zinc purple acid phosphatase-like protein C PF00149 Calcineurin-like phosphoesterase	IPR004843 Calcineurin-like phosphoesterase domain, ApaH type IPR008963 Purple acid phosphatase-like, N-terminal IPR015914 Purple acid phosphatase, N-terminal IPR025733 Iron/zinc purple acid phosphatase-like C-terminal domain IPR029052 Metallo-dependent phosphatase-like
	A0A1D5YM25	A0A1D5YM25_WHEAT	1	1	1	1	Purple acid phosphatase	Miscellaneous	Purple acid phosphatase (PAP)	Homologous to purple acid phosphatase	/	TP: Signal peptide/SP: Signal peptide	Signal peptide	ER	1	not probable	nd	nd	PF16656 Purple acid Phosphatase, N-terminal domain PF14008 Iron/zinc purple acid phosphatase-like protein C PF00149 Calcineurin-like phosphoesterase	IPR015914 Purple acid phosphatase, N-terminal IPR029052 Metallo-dependent phosphatase-like IPR025733 Iron/zinc purple acid phosphatase-like C-terminal domain IPR004843 Calcineurin-like phosphoesterase domain, ApaH type IPR008963 Purple acid phosphatase-like, N-terminal IPR003961 Fibronectin type III	PS00017 ATP_GTP_A ATP/GTP-binding site motif A (P-loop).
	A0A1D6S405	A0A1D6S405_WHEAT	0	0	1	0	Uncharacterized protein	Miscellaneous	Thaumatin	Thaumatin (PR5)	/	TP: Signal peptide/SP: Signal peptide	Signal peptide	ER	0	not probable	nd	nd	-	IPR001938 Thaumatin family	PS51257 PROKAR_LIPOPROTEIN Prokaryotic membrane lipoprotein lipid attachment site profile.
	A0A1D5YVG8	A0A1D5YVG8_WHEAT	0	0	0	1	Uncharacterized protein	Miscellaneous	Thaumatin	Thaumatin (PR5)	/	TP: Signal peptide/SP: Signal peptide	Signal peptide	ER	1	not probable	nd	nd	PF00314 Thaumatin family	IPR001938 Thaumatin IPR017949 Thaumatin, conserved site	PS00316 THAUMATIN Thaumatin family signature. PS51367 THAUMATIN_2 Thaumatin family profile.
	A0A1D6RGQ9	A0A1D6RGQ9_WHEAT	0	1	0	1	Uncharacterized protein	Miscellaneous	Thaumatin	Thaumatin (PR5)	/	TP: Signal peptide/SP: Signal peptide	Signal peptide	ER	1	not probable	nd	nd	PF00314 Thaumatin family	IPR001938 Thaumatin	PS51367 THAUMATIN_2 Thaumatin family profile.
	W5ERL4	W5ERL4_WHEAT	0	0	1	1	Uncharacterized protein	Miscellaneous	Thaumatin	Thaumatin (PR5)	/	TP: Signal peptide/SP: Signal peptide	Signal peptide	ER	1	not probable	nd	nd	PF00314 Thaumatin family	IPR001938 Thaumatin IPR017949 Thaumatin, conserved site	PS00316 THAUMATIN Thaumatin family signature. PS51367 THAUMATIN_2 Thaumatin family profile.
	A0A1D5RXC8	A0A1D5RXC8_WHEAT	1	0	1	1	Uncharacterized protein	Miscellaneous	Thaumatin	Thaumatin (PR5)	/	TP: Chloroplastic/SP: Signal peptide	Signal peptide	possibly plastid	0	not probable	nd	nd	PF00314 Thaumatin family	IPR001938 Thaumatin	PS50315 GLY_RICH Glycine-rich region profile. PS51367 THAUMATIN_2 Thaumatin family profile.
	W5FNH7	W5FNH7_WHEAT	1	0	1	1	Uncharacterized protein	Miscellaneous	Thaumatin	Thaumatin (PR5)	/	TP: Mitochondrial/SP: Signal peptide	Signal peptide	possibly mitochondrial	2	not probable	nd	nd	PF00314 Thaumatin family	IPR017949 Thaumatin, conserved site IPR001938 Thaumatin	PS00017 ATP_GTP_A ATP/GTP-binding site motif A (P-loop). PS00316 THAUMATIN Thaumatin family signature. PS51367 THAUMATIN_2 Thaumatin family profile.
	A0A1D5YSK7	A0A1D5YSK7_WHEAT	1	1	1	1	Uncharacterized protein	Miscellaneous	Thaumatin	Thaumatin (PR5)	/	TP: Signal peptide/SP: Signal peptide	Signal peptide	ER	1	lowly probable	nd	nd	PF00314 Thaumatin family	IPR001938 Thaumatin	PS51367 THAUMATIN_2 Thaumatin family profile.
	A0A1D6CBS3	A0A1D6CBS3_WHEAT	1	1	1	1	Uncharacterized protein	Miscellaneous	Thaumatin	Thaumatin (PR5)	/	TP: Signal peptide/SP: Signal peptide	Signal peptide	ER	0	not probable	nd	nd	PF00314 Thaumatin family	IPR001938 Thaumatin IPR017949 Thaumatin, conserved site	PS00316 THAUMATIN Thaumatin family signature. PS51367 THAUMATIN_2 Thaumatin family profile.
	Q8S4P7	Q8S4P7_WHEAT	1	1	1	1	Thaumatin-like protein	Miscellaneous	Thaumatin	Thaumatin (PR5)	/	TP: Signal peptide/SP: Signal peptide	Signal peptide	ER	1	not probable	nd	nd	PF00314 Thaumatin family	IPR001938 Thaumatin IPR017949 Thaumatin, conserved site	PS00316 THAUMATIN Thaumatin family signature. PS51367 THAUMATIN_2 Thaumatin family profile.
	W5FLK8	W5FLK8_WHEAT	1	1	1	1	Uncharacterized protein	Miscellaneous	Thaumatin	Thaumatin (PR5)	/	TP: Signal peptide/SP: Signal peptide	Signal peptide	ER	1	not probable	nd	nd	PF00314 Thaumatin family	IPR001938 Thaumatin	PS51367 THAUMATIN_2 Thaumatin family profile.
	W5FM48	W5FM48_WHEAT	1	1	1	1	Uncharacterized protein	Miscellaneous	Thaumatin	Thaumatin (PR5)	/	TP: Signal peptide/SP: Signal peptide	Signal peptide	ER	0	not probable	nd	nd	PF00314 Thaumatin family	IPR001938 Thaumatin IPR017949 Thaumatin, conserved site	PS00316 THAUMATIN Thaumatin family signature. PS51367 THAUMATIN_2 Thaumatin family profile.
	W5FN32	W5FN32_WHEAT	1	1	1	1	Uncharacterized protein	Miscellaneous	Thaumatin	Thaumatin (PR5)	/	TP: Signal peptide/SP: Signal peptide	Signal peptide	ER	1	not probable	nd	nd	PF00314 Thaumatin family	IPR001938 Thaumatin IPR017949 Thaumatin, conserved site	PS00017 ATP_GTP_A ATP/GTP-binding site motif A (P-loop). PS00316 THAUMATIN Thaumatin family signature. PS51367 THAUMATIN_2 Thaumatin family profile.
	A0A1D5YUG1	A0A1D5YUG1_WHEAT	1	0	1	0	Uncharacterized protein	Miscellaneous	Thaumatin	Thaumatin (PR5)	GH152	TP: Signal peptide/SP: Signal peptide	Signal peptide	ER	0	not probable	nd	nd	PF00314 Thaumatin family	IPR001938 Thaumatin IPR017949 Thaumatin, conserved site	PS00316 THAUMATIN Thaumatin family signature. PS51367 THAUMATIN_2 Thaumatin family profile.
	A0A1D6CQ12	A0A1D6CQ12_WHEAT	1	0	1	1	Uncharacterized protein	Miscellaneous	Thaumatin	Thaumatin (PR5)	GH152	TP: Signal peptide/SP: Signal peptide	Signal peptide	ER	1	not probable	nd	nd	PF00314 Thaumatin family	IPR001938 Thaumatin IPR017949 Thaumatin, conserved site	PS00316 THAUMATIN Thaumatin family signature. PS51367 THAUMATIN_2 Thaumatin family profile.
	A0A1D5VFD4	A0A1D5VFD4_WHEAT	1	1	1	1	Uncharacterized protein	Miscellaneous	Thaumatin	Thaumatin (PR5)	GH152	TP: Signal peptide/SP: Signal peptide	Signal peptide	ER	0	not probable	nd	nd	PF00314 Thaumatin family	IPR001938 Thaumatin	PS51367 THAUMATIN_2 Thaumatin family profile.
	A0A1D6DD47	A0A1D6DD47_WHEAT	1	1	1	1	Uncharacterized protein	Miscellaneous	Thaumatin	Thaumatin (PR5)	GH152	TP: Signal peptide/SP: Signal peptide	Signal peptide	ER	0	not probable	nd	nd	PF00314 Thaumatin family	IPR001938 Thaumatin	PS51367 THAUMATIN_2 Thaumatin family profile.
	A0A1D5X775	A0A1D5X775_WHEAT	0	0	1	0	Uncharacterized protein	Miscellaneous		Acid phosphatase (class B)	/	TP: Signal peptide/SP: Signal peptide	Signal peptide	ER	1	not probable	nd	nd	PF03767 HAD superfamily, subfamily IIIB (Acid phosphatase)	IPR023214 HAD-like domain IPR010028 Acid phosphatase, plant IPR005519 Acid phosphatase, class B-like IPR014403 Vegetative storage protein/acid phosphatase
	A0A1D5WYI5	A0A1D5WYI5_WHEAT	0	0	1	1	Uncharacterized protein	Miscellaneous		Acid phosphatase (class B)	/	TP: Signal peptide/SP: Signal peptide	Signal peptide	ER	0	not probable	nd	nd	PF03767 HAD superfamily, subfamily IIIB (Acid phosphatase)	IPR005519 Acid phosphatase, class B-like IPR010028 Acid phosphatase, plant IPR023214 HAD-like domain
	A0A1D5WYI6	A0A1D5WYI6_WHEAT	1	1	1	1	Uncharacterized protein	Miscellaneous		Acid phosphatase (class B)	/	TP: Signal peptide/SP: Signal peptide	Signal peptide	ER	0	not probable	nd	nd	PF03767 HAD superfamily, subfamily IIIB (Acid phosphatase)	IPR005519 Acid phosphatase, class B-like IPR010028 Acid phosphatase, plant IPR023214 HAD-like domain	PS51257 PROKAR_LIPOPROTEIN Prokaryotic membrane lipoprotein lipid attachment site profile.
	A0A1D6D2N0	A0A1D6D2N0_WHEAT	1	1	1	1	Uncharacterized protein	Miscellaneous		Acid phosphatase (class B)	/	TP: Signal peptide/SP: Signal peptide	Signal peptide	ER	0	not probable	nd	nd	PF03767 HAD superfamily, subfamily IIIB (Acid phosphatase)	IPR010028 Acid phosphatase, plant IPR023214 HAD-like domain IPR005519 Acid phosphatase, class B-like	PS51257 PROKAR_LIPOPROTEIN Prokaryotic membrane lipoprotein lipid attachment site profile.
	A0A1D5T9Q7	A0A1D5T9Q7_WHEAT	1	1	0	0	Uncharacterized protein	Miscellaneous		Antimicrobial peptide	/	TP: Signal peptide/SP: Signal peptide	Signal peptide	ER	0	not probable	nd	nd	PF14861 Plant antimicrobial peptide	IPR029227 Plant antimicrobial peptide
	W5ALF1	W5ALF1_WHEAT	0	0	1	0	Uncharacterized protein	Miscellaneous		Homologous to gamma thionin (defensin)	/	TP: Signal peptide/SP: Signal peptide	Y	ER	0	not probable	nd	nd	PF00304 Gamma-thionin family	IPR003614 Knottin, scorpion toxin-like IPR008176 Defensin, plant	PS00940 GAMMA_THIONIN Gamma-thionins family signature.
	C9E1C1	C9E1C1_WHEAT	0	0	1	1	Defensin	Miscellaneous		Homologous to gamma thionin (defensin)	/	TP: Signal peptide/SP: Signal peptide	Signal peptide	ER	0	not probable	nd	nd	PF00304 Gamma-thionin family	IPR003614 Knottin, scorpion toxin-like IPR008176 Defensin, plant	PS00940 GAMMA_THIONIN Gamma-thionins family signature.
	A0A1D6CI91	A0A1D6CI91_WHEAT	1	0	1	1	Uncharacterized protein	Miscellaneous		Homologous to gamma thionin (defensin)	/	TP: Signal peptide/SP: Signal peptide	Signal peptide	ER	1	not probable	nd	nd	PF00304 Gamma-thionin family	IPR003614 Knottin, scorpion toxin-like IPR008176 Defensin, plant	PS00940 GAMMA_THIONIN Gamma-thionins family signature.
	A0A077S3V7	A0A077S3V7_WHEAT	1	1	1	1	Uncharacterized protein	Miscellaneous		Homologous to gamma thionin (defensin)	/	TP: Mitochondrial/SP: Signal peptide	Signal peptide	ER	0	not probable	nd	nd	PF00304 Gamma-thionin family	IPR003614 Knottin, scorpion toxin-like	PS50099 PRO_RICH Proline-rich region profile.
	A0A1D6CKG0	A0A1D6CKG0_WHEAT	0	0	1	0	Uncharacterized protein	Miscellaneous		Phosphate-induced (phi) protein 1	/	TP: Signal peptide/SP: Signal peptide	Signal peptide	ER	1	not probable	nd	nd	PF04674 Phosphate-induced protein 1 conserved region	IPR006766 Phosphate-induced protein 1
	A0A1D6ANM0	A0A1D6ANM0_WHEAT	0	0	1	1	Uncharacterized protein	Miscellaneous		Phosphate-induced (phi) protein 1	/	TP: Signal peptide/SP: Signal peptide	Signal peptide	ER	0	not probable	nd	nd	PF04674 Phosphate-induced protein 1 conserved region	IPR006766 Phosphate-induced protein 1
	A0A1D6ANM1	A0A1D6ANM1_WHEAT	0	0	1	1	Uncharacterized protein	Miscellaneous		Phosphate-induced (phi) protein 1	/	TP: Signal peptide/SP: Signal peptide	Signal peptide	ER	1	not probable	nd	nd	PF04674 Phosphate-induced protein 1 conserved region	IPR006766 Phosphate-induced protein 1
	A0A1D6BS98	A0A1D6BS98_WHEAT	0	0	1	1	Uncharacterized protein	Miscellaneous		Phosphate-induced (phi) protein 1	/	TP: Signal peptide/SP: Signal peptide	Signal peptide	ER	1	probable	nd	nd	PF04674 Phosphate-induced protein 1 conserved region	IPR006766 Phosphate-induced protein 1
	A0A1D5RVA3	A0A1D5RVA3_WHEAT	1	1	0	1	Uncharacterized protein	Miscellaneous		Plant thionin	/	TP: Signal peptide/SP: Signal peptide	Signal peptide	ER	0	not probable	nd	nd	PF00321 Plant thionin	IPR001010 Thionin	PS00271 THIONIN Plant thionins signature.
	Q6R326	Q6R326_WHEAT	0	0	1	1	S-like RNase	Miscellaneous		Ribonuclease T2	/	TP: Signal peptide/SP: Signal peptide	Signal peptide	ER	0	not probable	nd	nd	PF00445 Ribonuclease T2 family	IPR001568 Ribonuclease T2-like IPR033130 Ribonuclease T2, His active site 2 IPR033697 Ribonuclease T2, eukaryotic IPR018188 Ribonuclease T2, His active site 1	PS00530 RNASE_T2_1 Ribonuclease T2 family histidine active site 1. PS00531 RNASE_T2_2 Ribonuclease T2 family histidine active site 2. PS51257 PROKAR_LIPOPROTEIN Prokaryotic membrane lipoprotein lipid attachment site profile.
	W5BUA4	W5BUA4_WHEAT	0	1	1	1	Uncharacterized protein	Miscellaneous		Ribonuclease T2	/	TP: Signal peptide/SP: Signal peptide	Signal peptide	ER	0	not probable	nd	nd	PF00445 Ribonuclease T2 family	IPR001568 Ribonuclease T2-like IPR018188 Ribonuclease T2, His active site 1 IPR033130 Ribonuclease T2, His active site 2 IPR033697 Ribonuclease T2, eukaryotic	PS00530 RNASE_T2_1 Ribonuclease T2 family histidine active site 1. PS00531 RNASE_T2_2 Ribonuclease T2 family histidine active site 2. PS51257 PROKAR_LIPOPROTEIN Prokaryotic membrane lipoprotein lipid attachment site profile.
	A0A1D5V0B3	A0A1D5V0B3_WHEAT	0	1	0	0	Uncharacterized protein	Miscellaneous		Strictosidine synthase	/	TP: Signal peptide/SP: Signal peptide	Signal peptide	ER	0	not probable	nd	nd	PF03088 Strictosidine synthase	IPR004141 Strictosidine synthase IPR011042 Six-bladed beta-propeller, TolB-like IPR018119 Strictosidine synthase, conserved region
	A0A1D5V085	A0A1D5V085_WHEAT	0	0	1	0	Uncharacterized protein	Oxido-reductases	Berberine-bridge oxido-reductase	berberine-bridge enzyme (S)-reticulin:oxygen oxido-reductase	/	TP: Signal peptide/SP: Signal peptide	Signal peptide	ER	1	lowly probable	nd	nd	PF08031 Berberine and berberine like PF01565 FAD binding domain	IPR006094 FAD linked oxidase, N-terminal IPR012951 Berberine/berberine-like IPR016166 FAD-binding, type 2 IPR016167 FAD-binding, type 2, subdomain 1 IPR016169 CO dehydrogenase flavoprotein-like, FAD-binding, subdomain 2	PS51387 FAD_PCMH PCMH-type FAD-binding domain profile.
	A0A1D5RST4	A0A1D5RST4_WHEAT	0	0	0	1	Uncharacterized protein	Oxido-reductases	Berberine-bridge oxido-reductase	berberine-bridge enzyme (S)-reticulin:oxygen oxido-reductase	AA7	TP: Signal peptide/SP: Signal peptide	Signal peptide	ER	0	not probable	nd	nd	PF08031 Berberine and berberine like PF01565 FAD binding domain	IPR006094 FAD linked oxidase, N-terminal IPR012951 Berberine/berberine-like IPR016166 FAD-binding, type 2 IPR016167 FAD-binding, type 2, subdomain 1 IPR016169 CO dehydrogenase flavoprotein-like, FAD-binding, subdomain 2	PS51387 FAD_PCMH PCMH-type FAD-binding domain profile.
	A0A1D5UEI4	A0A1D5UEI4_WHEAT	0	0	1	1	Uncharacterized protein	Oxido-reductases	Berberine-bridge oxido-reductase	berberine-bridge enzyme (S)-reticulin:oxygen oxido-reductase	AA7	TP: Chloroplastic/SP: Signal peptide	Signal peptide	ER	0	not probable	nd	nd	PF08031 Berberine and berberine like PF01565 FAD binding domain	IPR016169 CO dehydrogenase flavoprotein-like, FAD-binding, subdomain 2 IPR012951 Berberine/berberine-like IPR016166 FAD-binding, type 2 IPR016167 FAD-binding, type 2, subdomain 1 IPR006094 FAD linked oxidase, N-terminal	PS51387 FAD_PCMH PCMH-type FAD-binding domain profile.
	W5BPE8	W5BPE8_WHEAT	0	0	1	1	Uncharacterized protein	Oxido-reductases	Berberine-bridge oxido-reductase	berberine-bridge enzyme (S)-reticulin:oxygen oxido-reductase	AA7	TP: Signal peptide/SP: Signal peptide	Signal peptide	ER	2	not probable	nd	nd	PF08031 Berberine and berberine like PF01565 FAD binding domain	IPR012951 Berberine/berberine-like IPR016166 FAD-binding, type 2 IPR016167 FAD-binding, type 2, subdomain 1 IPR006094 FAD linked oxidase, N-terminal IPR016169 CO dehydrogenase flavoprotein-like, FAD-binding, subdomain 2	PS51387 FAD_PCMH PCMH-type FAD-binding domain profile.
	A0A1D5XL39	A0A1D5XL39_WHEAT	0	0	1	0	Uncharacterized protein	Oxido-reductases	Blue copper binding	Plastocyanin	/	TP: Signal peptide/SP: Signal peptide	Signal peptide	ER	2	not probable	nd	nd	PF02298 Plastocyanin-like domain	IPR003245 Phytocyanin domain IPR008972 Cupredoxin	PS51485 PHYTOCYANIN Phytocyanin domain profile.
	A0A1D5Y8U4	A0A1D5Y8U4_WHEAT	0	0	1	0	Uncharacterized protein	Oxido-reductases	Blue copper binding	Plastocyanin	/	TP: Signal peptide/SP: Signal peptide	Signal peptide	ER	0	not probable	nd	nd	PF02298 Plastocyanin-like domain	IPR003245 Phytocyanin domain IPR008972 Cupredoxin IPR028871 Blue (type 1) copper protein, binding site	PS00196 COPPER_BLUE Type-1 copper (blue) proteins signature. PS51485 PHYTOCYANIN Phytocyanin domain profile.
	A0A1D6D5D4	A0A1D6D5D4_WHEAT	0	0	1	0	Plastocyanin	Oxido-reductases	Blue copper binding	Plastocyanin	/	TP: Chloroplastic/SP: Signal peptide	Signal peptide	plastid	0	not probable	nd	nd	PF00127 Copper binding proteins, plastocyanin/azurin family	IPR008972 Cupredoxin IPR002387 Plastocyanin IPR000923 Blue (type 1) copper domain IPR001235 Blue (type 1) copper protein, plastocyanin-type IPR028871 Blue (type 1) copper protein, binding site	PS00196 COPPER_BLUE Type-1 copper (blue) proteins signature.
	A0A1D5TJ90	A0A1D5TJ90_WHEAT	0	0	1	1	Uncharacterized protein	Oxido-reductases	Blue copper binding	Plastocyanin	/	TP: Signal peptide/SP: Signal peptide	Signal peptide	ER	1	highly probable	nd	nd	PF02298 Plastocyanin-like domain	IPR008972 Cupredoxin IPR003245 Phytocyanin domain IPR028871 Blue (type 1) copper protein, binding site	PS00196 COPPER_BLUE Type-1 copper (blue) proteins signature. PS50310 ALA_RICH Alanine-rich region profile. PS51485 PHYTOCYANIN Phytocyanin domain profile.
	A0A1D5UAB9	A0A1D5UAB9_WHEAT	0	0	1	1	Uncharacterized protein	Oxido-reductases	Blue copper binding	Plastocyanin	/	TP: Signal peptide/SP: Signal peptide	Signal peptide	ER	1	highly probable	nd	nd	PF02298 Plastocyanin-like domain	IPR028871 Blue (type 1) copper protein, binding site IPR003245 Phytocyanin domain IPR008972 Cupredoxin	PS00196 COPPER_BLUE Type-1 copper (blue) proteins signature. PS50310 ALA_RICH Alanine-rich region profile. PS51485 PHYTOCYANIN Phytocyanin domain profile.
	W5B693	W5B693_WHEAT	0	0	1	1	Uncharacterized protein	Oxido-reductases	Blue copper binding	Plastocyanin	/	TP: Mitochondrial/SP: Signal peptide	Signal peptide	none	1	probable	nd	nd	PF02298 Plastocyanin-like domain	IPR008972 Cupredoxin IPR003245 Phytocyanin domain	PS50324 SER_RICH Serine-rich region profile. PS51485 PHYTOCYANIN Phytocyanin domain profile.
	W5DVG3	W5DVG3_WHEAT	0	0	1	1	Uncharacterized protein	Oxido-reductases	Blue copper binding	Plastocyanin	/	TP: Signal peptide/SP: Signal peptide	Signal peptide	ER	1	not probable	nd	nd	PF02298 Plastocyanin-like domain	IPR028871 Blue (type 1) copper protein, binding site IPR003245 Phytocyanin domain IPR008972 Cupredoxin	PS00196 COPPER_BLUE Type-1 copper (blue) proteins signature. PS51485 PHYTOCYANIN Phytocyanin domain profile.
	W5EYH6	W5EYH6_WHEAT	0	0	1	1	Uncharacterized protein	Oxido-reductases	Blue copper binding	Plastocyanin	/	TP: Signal peptide/SP: Signal peptide	Signal peptide	ER	1	not probable	nd	nd	PF02298 Plastocyanin-like domain	IPR003245 Phytocyanin domain IPR008972 Cupredoxin	PS51485 PHYTOCYANIN Phytocyanin domain profile.
	A0A1D5VJ20	A0A1D5VJ20_WHEAT	1	1	0	0	Uncharacterized protein	Oxido-reductases	Blue copper binding	Plastocyanin	/	TP: Signal peptide/SP: Signal peptide	Signal peptide	ER	1	highly probable	nd	nd	PF02298 Plastocyanin-like domain	IPR008972 Cupredoxin IPR003245 Phytocyanin domain	PS50099 PRO_RICH Proline-rich region profile. PS51485 PHYTOCYANIN Phytocyanin domain profile.
	A0A1D6BVR9	A0A1D6BVR9_WHEAT	1	0	1	0	Uncharacterized protein	Oxido-reductases	Blue copper binding	Plastocyanin	/	TP: Signal peptide/SP: Signal peptide	Signal peptide	ER	0	not probable	nd	nd	PF02298 Plastocyanin-like domain	IPR003245 Phytocyanin domain IPR008972 Cupredoxin	PS51485 PHYTOCYANIN Phytocyanin domain profile.
	A0A1D6SFL8	A0A1D6SFL8_WHEAT	1	0	1	0	Uncharacterized protein	Oxido-reductases	Blue copper binding	Plastocyanin	/	TP: Signal peptide/SP: Signal peptide	Signal peptide	ER	0	not probable	nd	nd	PF02298 Plastocyanin-like domain	IPR003245 Phytocyanin domain IPR008972 Cupredoxin	PS51485 PHYTOCYANIN Phytocyanin domain profile.
	W5EY23	W5EY23_WHEAT	1	0	1	0	Uncharacterized protein	Oxido-reductases	Blue copper binding	Plastocyanin	/	TP: Signal peptide/SP: Signal peptide	Signal peptide	ER	1	not probable	nd	nd	PF02298 Plastocyanin-like domain	IPR028871 Blue (type 1) copper protein, binding site IPR003245 Phytocyanin domain IPR008972 Cupredoxin	PS00196 COPPER_BLUE Type-1 copper (blue) proteins signature. PS51485 PHYTOCYANIN Phytocyanin domain profile.
	A0A077RUS5	A0A077RUS5_WHEAT	1	1	1	0	Uncharacterized protein	Oxido-reductases	Blue copper binding	Plastocyanin	/	TP: Signal peptide/SP: Signal peptide	Signal peptide	ER	0	highly probable	nd	nd	PF02298 Plastocyanin-like domain	IPR008972 Cupredoxin IPR003245 Phytocyanin domain	PS00016 RGD Cell attachment sequence. PS50099 PRO_RICH Proline-rich region profile. PS51485 PHYTOCYANIN Phytocyanin domain profile.
	A0A1D5ZUU8	A0A1D5ZUU8_WHEAT	1	0	1	1	Uncharacterized protein	Oxido-reductases	Blue copper binding	Plastocyanin	/	TP: Signal peptide/SP: Signal peptide	Signal peptide	ER	1	not probable	nd	nd	PF02298 Plastocyanin-like domain	IPR003245 Phytocyanin domain IPR008972 Cupredoxin IPR028871 Blue (type 1) copper protein, binding site	PS00196 COPPER_BLUE Type-1 copper (blue) proteins signature. PS51485 PHYTOCYANIN Phytocyanin domain profile.
	A0A1D5T996	A0A1D5T996_WHEAT	1	1	1	1	Uncharacterized protein	Oxido-reductases	Blue copper binding	Plastocyanin	/	TP: Signal peptide/SP: Signal peptide	Signal peptide	ER	0	not probable	nd	nd	PF02298 Plastocyanin-like domain	IPR003245 Phytocyanin domain IPR008972 Cupredoxin	PS51485 PHYTOCYANIN Phytocyanin domain profile.
	A0A1D5YMP5	A0A1D5YMP5_WHEAT	1	1	1	1	Uncharacterized protein	Oxido-reductases	Blue copper binding	Plastocyanin	/	TP: Signal peptide/SP: Signal peptide	Signal peptide	ER	1	not probable	nd	nd	PF02298 Plastocyanin-like domain	IPR003245 Phytocyanin domain IPR008972 Cupredoxin	PS51257 PROKAR_LIPOPROTEIN Prokaryotic membrane lipoprotein lipid attachment site profile. PS51485 PHYTOCYANIN Phytocyanin domain profile.
	A0A1D5ZL79	A0A1D5ZL79_WHEAT	1	1	1	1	Uncharacterized protein	Oxido-reductases	Blue copper binding	Plastocyanin	/	TP: Signal peptide/SP: Signal peptide	Signal peptide	ER	1	not probable	nd	nd	PF02298 Plastocyanin-like domain	IPR003245 Phytocyanin domain IPR008972 Cupredoxin	PS51485 PHYTOCYANIN Phytocyanin domain profile.
	A0A1D5XBD3	A0A1D5XBD3_WHEAT	0	0	1	1	Laccase	Oxido-reductases	Multicopper oxidase	Laccase	/	TP: Signal peptide/SP: Signal peptide	Signal peptide	possibly ER	1	not probable	nd	nd	PF07732 Multicopper oxidase PF07731 Multicopper oxidase PF00394 Multicopper oxidase	IPR008972 Cupredoxin IPR002355 Multicopper oxidase, copper-binding site IPR033138 Multicopper oxidases, conserved site IPR011707 Multicopper oxidase, type 3 IPR011706 Multicopper oxidase, type 2 IPR001117 Multicopper oxidase, type 1 IPR017761 Laccase	PS00079 MULTICOPPER_OXIDASE1 Multicopper oxidases signature 1. PS00080 MULTICOPPER_OXIDASE2 Multicopper oxidases signature 2.
	A0A1D6BQA3	A0A1D6BQA3_WHEAT	0	1	0	0	Uncharacterized protein	Oxido-reductases	Multicopper oxidase	Multicopper oxidase	/	TP: Signal peptide/SP: Signal peptide	Signal peptide	ER	1	not probable	nd	nd	PF00394 Multicopper oxidase PF07732 Multicopper oxidase PF07731 Multicopper oxidase	IPR001117 Multicopper oxidase, type 1 IPR002355 Multicopper oxidase, copper-binding site IPR008972 Cupredoxin IPR011706 Multicopper oxidase, type 2 IPR011707 Multicopper oxidase, type 3 IPR033138 Multicopper oxidases, conserved site	PS00079 MULTICOPPER_OXIDASE1 Multicopper oxidases signature 1. PS00080 MULTICOPPER_OXIDASE2 Multicopper oxidases signature 2.
	A0A1D5UC89	A0A1D5UC89_WHEAT	0	0	1	1	Uncharacterized protein	Oxido-reductases	Multicopper oxidase	Multicopper oxidase	/	TP: Signal peptide/SP: Signal peptide	Signal peptide	ER	1	not probable	nd	nd	PF07731 Multicopper oxidase PF07732 Multicopper oxidase PF00394 Multicopper oxidase	IPR001117 Multicopper oxidase, type 1 IPR008972 Cupredoxin IPR011706 Multicopper oxidase, type 2 IPR011707 Multicopper oxidase, type 3
	A0A1D5VLW4	A0A1D5VLW4_WHEAT	0	0	1	1	Uncharacterized protein	Oxido-reductases	Multicopper oxidase	Multicopper oxidase	/	TP: Signal peptide/SP: Signal peptide	Signal peptide	ER	0	not probable	nd	nd	PF07732 Multicopper oxidase PF07731 Multicopper oxidase	IPR008972 Cupredoxin IPR011707 Multicopper oxidase, type 3 IPR011706 Multicopper oxidase, type 2	PS00017 ATP_GTP_A ATP/GTP-binding site motif A (P-loop).
	A0A1D6BPQ9	A0A1D6BPQ9_WHEAT	0	0	1	1	Uncharacterized protein	Oxido-reductases	Multicopper oxidase	Multicopper oxidase	/	TP: Signal peptide/SP: Signal peptide	Signal peptide	ER	0	not probable	nd	nd	PF07732 Multicopper oxidase PF00394 Multicopper oxidase PF07731 Multicopper oxidase	IPR001117 Multicopper oxidase, type 1 IPR008972 Cupredoxin IPR011706 Multicopper oxidase, type 2 IPR011707 Multicopper oxidase, type 3
	A0A1D6C0U4	A0A1D6C0U4_WHEAT	0	0	1	1	Uncharacterized protein	Oxido-reductases	Multicopper oxidase	Multicopper oxidase	/	TP: Signal peptide/SP: Signal peptide	Signal peptide	ER	0	highly probable	nd	nd	PF07731 Multicopper oxidase PF00394 Multicopper oxidase PF07732 Multicopper oxidase	IPR011706 Multicopper oxidase, type 2 IPR008972 Cupredoxin IPR001117 Multicopper oxidase, type 1 IPR011707 Multicopper oxidase, type 3
	A0A1D6CU34	A0A1D6CU34_WHEAT	0	0	1	1	Uncharacterized protein	Oxido-reductases	Multicopper oxidase	Multicopper oxidase	/	TP: Signal peptide/SP: Signal peptide	Signal peptide	ER	0	lowly probable	nd	nd	PF00394 Multicopper oxidase PF07731 Multicopper oxidase PF07732 Multicopper oxidase	IPR008972 Cupredoxin IPR001117 Multicopper oxidase, type 1 IPR011706 Multicopper oxidase, type 2 IPR011707 Multicopper oxidase, type 3
	A0A1D5WWS4	A0A1D5WWS4_WHEAT	0	1	1	1	Uncharacterized protein	Oxido-reductases	Multicopper oxidase	Multicopper oxidase	/	TP: Signal peptide/SP: Signal peptide	Signal peptide	ER	0	not probable	nd	nd	PF07732 Multicopper oxidase PF07731 Multicopper oxidase	IPR011707 Multicopper oxidase, type 3 IPR008972 Cupredoxin IPR011706 Multicopper oxidase, type 2
	A0A1D6C8Q2	A0A1D6C8Q2_WHEAT	1	0	0	0	Uncharacterized protein	Oxido-reductases	Multicopper oxidase	Multicopper oxidase	/	TP: Signal peptide/SP: Signal peptide	Signal peptide	ER	1	highly probable	nd	nd	PF07732 Multicopper oxidase PF07731 Multicopper oxidase PF00394 Multicopper oxidase	IPR008972 Cupredoxin IPR011707 Multicopper oxidase, type 3 IPR011706 Multicopper oxidase, type 2 IPR001117 Multicopper oxidase, type 1	PS50310 ALA_RICH Alanine-rich region profile.
	A0A1D6C4I6	A0A1D6C4I6_WHEAT	1	1	0	0	Uncharacterized protein	Oxido-reductases	Multicopper oxidase	Multicopper oxidase	/	TP: Signal peptide/SP: Signal peptide	Signal peptide	ER	1	not probable	nd	nd	PF07731 Multicopper oxidase PF07732 Multicopper oxidase PF00394 Multicopper oxidase	IPR001117 Multicopper oxidase, type 1 IPR002355 Multicopper oxidase, copper-binding site IPR008972 Cupredoxin IPR011706 Multicopper oxidase, type 2 IPR011707 Multicopper oxidase, type 3 IPR017760 L-ascorbate oxidase, plants IPR033138 Multicopper oxidases, conserved site	PS00079 MULTICOPPER_OXIDASE1 Multicopper oxidases signature 1. PS00080 MULTICOPPER_OXIDASE2 Multicopper oxidases signature 2.
	A0A1D6DA08	A0A1D6DA08_WHEAT	1	1	0	0	Uncharacterized protein	Oxido-reductases	Multicopper oxidase	Multicopper oxidase	/	TP: Signal peptide/SP: Signal peptide	Signal peptide	ER	1	not probable	nd	nd	PF07732 Multicopper oxidase PF07731 Multicopper oxidase PF00394 Multicopper oxidase	IPR008972 Cupredoxin IPR011707 Multicopper oxidase, type 3 IPR033138 Multicopper oxidases, conserved site IPR011706 Multicopper oxidase, type 2 IPR002355 Multicopper oxidase, copper-binding site IPR017760 L-ascorbate oxidase, plants IPR001117 Multicopper oxidase, type 1	PS00079 MULTICOPPER_OXIDASE1 Multicopper oxidases signature 1. PS00080 MULTICOPPER_OXIDASE2 Multicopper oxidases signature 2.
	A0A1D5TS54	A0A1D5TS54_WHEAT	0	0	1	1	Uncharacterized protein	Oxido-reductases	Multicopper oxidase	Multicopper oxidase	AA1	TP: Signal peptide/SP: Signal peptide	Signal peptide	ER	1	not probable	nd	nd	PF07731 Multicopper oxidase PF00394 Multicopper oxidase PF07732 Multicopper oxidase	IPR001117 Multicopper oxidase, type 1 IPR008972 Cupredoxin IPR011706 Multicopper oxidase, type 2 IPR011707 Multicopper oxidase, type 3
	A0A1D5T9G2	A0A1D5T9G2_WHEAT	1	1	1	0	Uncharacterized protein	Oxido-reductases	Multicopper oxidase	Multicopper oxidase	AA1	TP: Signal peptide/SP: Signal peptide	Signal peptide	ER	0	not probable	nd	nd	PF00394 Multicopper oxidase PF07731 Multicopper oxidase PF07732 Multicopper oxidase	IPR001117 Multicopper oxidase, type 1 IPR008972 Cupredoxin IPR011706 Multicopper oxidase, type 2 IPR011707 Multicopper oxidase, type 3
	A0A1D6CRT7	A0A1D6CRT7_WHEAT	1	0	1	1	Uncharacterized protein	Oxido-reductases	Multicopper oxidase	Multicopper oxidase	AA1	TP: Signal peptide/SP: Signal peptide	Signal peptide	ER	1	highly probable	nd	nd	PF07731 Multicopper oxidase PF00394 Multicopper oxidase PF07732 Multicopper oxidase	IPR008972 Cupredoxin IPR011706 Multicopper oxidase, type 2 IPR001117 Multicopper oxidase, type 1 IPR011707 Multicopper oxidase, type 3	PS50310 ALA_RICH Alanine-rich region profile.
	A0A1D5X0A7	A0A1D5X0A7_WHEAT	0	1	0	0	Peroxidase	Oxido-reductases	Peroxidase	Class III Peroxidase	AA2	TP: Signal peptide/SP: Signal peptide	Signal peptide	ER	1	not probable	nd	nd	PF00141 Peroxidase	IPR000823 Plant peroxidase IPR002016 Haem peroxidase, plant/fungal/bacterial IPR010255 Haem peroxidase IPR019793 Peroxidases heam-ligand binding site IPR019794 Peroxidase, active site IPR033905 Secretory peroxidase	PS00435 PEROXIDASE_1 Peroxidases proximal heme-ligand signature. PS00436 PEROXIDASE_2 Peroxidases active site signature. PS50873 PEROXIDASE_4 Plant heme peroxidase family profile.
	A0A1D5TCL9	A0A1D5TCL9_WHEAT	0	0	1	0	Peroxidase	Oxido-reductases	Peroxidase	Class III Peroxidase	AA2	TP: Mitochondrial/SP: Signal peptide	Signal peptide	ER	1	not probable	nd	nd	PF00141 Peroxidase	IPR000823 Plant peroxidase IPR002016 Haem peroxidase, plant/fungal/bacterial IPR010255 Haem peroxidase IPR019793 Peroxidases heam-ligand binding site IPR033905 Secretory peroxidase	PS00136 SUBTILASE_ASP Serine proteases, subtilase family, aspartic acid active site. PS00435 PEROXIDASE_1 Peroxidases proximal heme-ligand signature. PS50099 PRO_RICH Proline-rich region profile. PS50873 PEROXIDASE_4 Plant heme peroxidase family profile.
	A0A1D5TMZ6	A0A1D5TMZ6_WHEAT	0	0	1	0	Peroxidase	Oxido-reductases	Peroxidase	Class III Peroxidase	AA2	TP: Signal peptide/SP: Signal peptide	Signal peptide	ER	1	not probable	nd	nd	PF00141 Peroxidase	IPR000823 Plant peroxidase IPR002016 Haem peroxidase, plant/fungal/bacterial IPR010255 Haem peroxidase IPR019793 Peroxidases heam-ligand binding site IPR019794 Peroxidase, active site IPR033905 Secretory peroxidase	PS00435 PEROXIDASE_1 Peroxidases proximal heme-ligand signature. PS00436 PEROXIDASE_2 Peroxidases active site signature. PS50873 PEROXIDASE_4 Plant heme peroxidase family profile.
	A0A1D5TTP6	A0A1D5TTP6_WHEAT	0	0	1	0	Peroxidase	Oxido-reductases	Peroxidase	Class III Peroxidase	AA2	TP: Signal peptide/SP: Signal peptide	Signal peptide	ER	1	not probable	nd	nd	PF00141 Peroxidase	IPR019793 Peroxidases heam-ligand binding site IPR002016 Haem peroxidase, plant/fungal/bacterial IPR010255 Haem peroxidase IPR033905 Secretory peroxidase IPR000823 Plant peroxidase IPR019794 Peroxidase, active site	PS00435 PEROXIDASE_1 Peroxidases proximal heme-ligand signature. PS00436 PEROXIDASE_2 Peroxidases active site signature. PS50873 PEROXIDASE_4 Plant heme peroxidase family profile.
	A0A1D5XIH9	A0A1D5XIH9_WHEAT	0	0	1	0	Peroxidase	Oxido-reductases	Peroxidase	Class III Peroxidase	AA2	TP: Signal peptide/SP: Signal peptide	Signal peptide	ER	1	not probable	nd	nd	PF00141 Peroxidase	IPR033905 Secretory peroxidase IPR010255 Haem peroxidase IPR002016 Haem peroxidase, plant/fungal/bacterial IPR000823 Plant peroxidase IPR019793 Peroxidases heam-ligand binding site	PS00435 PEROXIDASE_1 Peroxidases proximal heme-ligand signature. PS50873 PEROXIDASE_4 Plant heme peroxidase family profile.
	A0A1D6BU69	A0A1D6BU69_WHEAT	0	0	1	0	Peroxidase	Oxido-reductases	Peroxidase	Class III Peroxidase	AA2	TP: Signal peptide/SP: Signal peptide	Signal peptide	ER	1	not probable	nd	nd	PF00141 Peroxidase	IPR000823 Plant peroxidase IPR002016 Haem peroxidase, plant/fungal/bacterial IPR010255 Haem peroxidase IPR019793 Peroxidases heam-ligand binding site IPR019794 Peroxidase, active site IPR033905 Secretory peroxidase	PS00029 LEUCINE_ZIPPER Leucine zipper pattern. PS00435 PEROXIDASE_1 Peroxidases proximal heme-ligand signature. PS00436 PEROXIDASE_2 Peroxidases active site signature. PS50873 PEROXIDASE_4 Plant heme peroxidase family profile.
	W5BCG4	W5BCG4_WHEAT	0	0	1	0	Peroxidase	Oxido-reductases	Peroxidase	Class III Peroxidase	AA2	TP: Signal peptide/SP: Signal peptide	Signal peptide	ER	0	not probable	nd	nd	PF00141 Peroxidase	IPR000823 Plant peroxidase IPR033905 Secretory peroxidase IPR019793 Peroxidases heam-ligand binding site IPR019794 Peroxidase, active site IPR010255 Haem peroxidase IPR002016 Haem peroxidase, plant/fungal/bacterial	PS00036 BZIP_BASIC Basic-leucine zipper (bZIP) domain signature. PS00435 PEROXIDASE_1 Peroxidases proximal heme-ligand signature. PS00436 PEROXIDASE_2 Peroxidases active site signature. PS50873 PEROXIDASE_4 Plant heme peroxidase family profile.
	W5BJQ7	W5BJQ7_WHEAT	0	0	0	1	Peroxidase	Oxido-reductases	Peroxidase	Class III Peroxidase	AA2	TP: Signal peptide/SP: Signal peptide	Y	ER	0	not probable	nd	nd	PF00141 Peroxidase	IPR002016 Haem peroxidase, plant/fungal/bacterial IPR000823 Plant peroxidase IPR019794 Peroxidase, active site IPR019793 Peroxidases heam-ligand binding site IPR033905 Secretory peroxidase IPR010255 Haem peroxidase	PS00435 PEROXIDASE_1 Peroxidases proximal heme-ligand signature. PS00436 PEROXIDASE_2 Peroxidases active site signature. PS50873 PEROXIDASE_4 Plant heme peroxidase family profile.
	A0A1D5VWK9	A0A1D5VWK9_WHEAT	0	1	0	1	Peroxidase	Oxido-reductases	Peroxidase	Class III Peroxidase	AA2	TP: Signal peptide/SP: Signal peptide	Signal peptide	ER	1	probable	nd	nd	PF00141 Peroxidase	IPR002016 Haem peroxidase, plant/fungal/bacterial IPR019793 Peroxidases heam-ligand binding site IPR000823 Plant peroxidase IPR010255 Haem peroxidase IPR033905 Secretory peroxidase IPR019794 Peroxidase, active site	PS00435 PEROXIDASE_1 Peroxidases proximal heme-ligand signature. PS00436 PEROXIDASE_2 Peroxidases active site signature. PS50873 PEROXIDASE_4 Plant heme peroxidase family profile.
	A0A1D5UU04	A0A1D5UU04_WHEAT	0	0	1	1	Peroxidase	Oxido-reductases	Peroxidase	Class III Peroxidase	AA2	TP: Signal peptide/SP: Signal peptide	Signal peptide	ER	1	not probable	nd	nd	PF00141 Peroxidase	IPR002016 Haem peroxidase, plant/fungal/bacterial IPR000823 Plant peroxidase IPR019794 Peroxidase, active site IPR010255 Haem peroxidase IPR033905 Secretory peroxidase IPR019793 Peroxidases heam-ligand binding site	PS00435 PEROXIDASE_1 Peroxidases proximal heme-ligand signature. PS00436 PEROXIDASE_2 Peroxidases active site signature. PS50873 PEROXIDASE_4 Plant heme peroxidase family profile.
	A0A1D5WAK8	A0A1D5WAK8_WHEAT	0	0	1	1	Peroxidase	Oxido-reductases	Peroxidase	Class III Peroxidase	AA2	TP: Mitochondrial/SP: Signal peptide	Signal peptide	mitochondrial	1	not probable	nd	nd	PF00141 Peroxidase	IPR002016 Haem peroxidase, plant/fungal/bacterial IPR010255 Haem peroxidase IPR000823 Plant peroxidase IPR033905 Secretory peroxidase IPR019793 Peroxidases heam-ligand binding site	PS00435 PEROXIDASE_1 Peroxidases proximal heme-ligand signature. PS50873 PEROXIDASE_4 Plant heme peroxidase family profile.
	A0A1D5WU42	A0A1D5WU42_WHEAT	0	0	1	1	Peroxidase	Oxido-reductases	Peroxidase	Class III Peroxidase	AA2	TP: Signal peptide/SP: Signal peptide	Signal peptide	ER	1	not probable	nd	nd	PF00141 Peroxidase	IPR000823 Plant peroxidase IPR010255 Haem peroxidase IPR002016 Haem peroxidase, plant/fungal/bacterial IPR019794 Peroxidase, active site IPR019793 Peroxidases heam-ligand binding site IPR033905 Secretory peroxidase	PS00435 PEROXIDASE_1 Peroxidases proximal heme-ligand signature. PS00436 PEROXIDASE_2 Peroxidases active site signature. PS50873 PEROXIDASE_4 Plant heme peroxidase family profile.
	A0A1D5X1T5	A0A1D5X1T5_WHEAT	0	0	1	1	Peroxidase	Oxido-reductases	Peroxidase	Class III Peroxidase	AA2	TP: Signal peptide/SP: Signal peptide	Signal peptide	ER	1	not probable	nd	nd	PF00141 Peroxidase	IPR000823 Plant peroxidase IPR019794 Peroxidase, active site IPR019793 Peroxidases heam-ligand binding site IPR010255 Haem peroxidase IPR002016 Haem peroxidase, plant/fungal/bacterial IPR033905 Secretory peroxidase	PS00435 PEROXIDASE_1 Peroxidases proximal heme-ligand signature. PS00436 PEROXIDASE_2 Peroxidases active site signature. PS50873 PEROXIDASE_4 Plant heme peroxidase family profile.
	A0A1D5Y925	A0A1D5Y925_WHEAT	0	0	1	1	Peroxidase	Oxido-reductases	Peroxidase	Class III Peroxidase	AA2	TP: Signal peptide/SP: Signal peptide	Signal peptide	ER	1	not probable	nd	nd	PF00141 Peroxidase	IPR010255 Haem peroxidase IPR019794 Peroxidase, active site IPR033905 Secretory peroxidase IPR002016 Haem peroxidase, plant/fungal/bacterial IPR019793 Peroxidases heam-ligand binding site IPR000823 Plant peroxidase	PS00435 PEROXIDASE_1 Peroxidases proximal heme-ligand signature. PS00436 PEROXIDASE_2 Peroxidases active site signature. PS50873 PEROXIDASE_4 Plant heme peroxidase family profile.
	A0A1D5ZCL5	A0A1D5ZCL5_WHEAT	0	0	1	1	Uncharacterized protein	Oxido-reductases	Peroxidase	Class III Peroxidase	AA2	TP: Chloroplastic/SP: Signal peptide	Signal peptide	plastid	1	not probable	nd	nd	PF00141 Peroxidase	IPR000823 Plant peroxidase IPR002016 Haem peroxidase, plant/fungal/bacterial IPR010255 Haem peroxidase IPR019794 Peroxidase, active site	PS00436 PEROXIDASE_2 Peroxidases active site signature. PS50873 PEROXIDASE_4 Plant heme peroxidase family profile.
	A0A1D6A3C1	A0A1D6A3C1_WHEAT	0	0	1	1	Peroxidase	Oxido-reductases	Peroxidase	Class III Peroxidase	AA2	TP: Signal peptide/SP: Signal peptide	Signal peptide	ER	0	not probable	nd	nd	PF00141 Peroxidase	IPR002016 Haem peroxidase, plant/fungal/bacterial IPR019793 Peroxidases heam-ligand binding site IPR000823 Plant peroxidase IPR033905 Secretory peroxidase IPR010255 Haem peroxidase	PS00435 PEROXIDASE_1 Peroxidases proximal heme-ligand signature. PS50873 PEROXIDASE_4 Plant heme peroxidase family profile.
	A0A1D6AFC1	A0A1D6AFC1_WHEAT	0	0	1	1	Peroxidase	Oxido-reductases	Peroxidase	Class III Peroxidase	AA2	TP: Signal peptide/SP: Signal peptide	Signal peptide	ER	1	not probable	nd	nd	PF00141 Peroxidase	IPR033905 Secretory peroxidase IPR019793 Peroxidases heam-ligand binding site IPR002016 Haem peroxidase, plant/fungal/bacterial IPR010255 Haem peroxidase IPR000823 Plant peroxidase IPR019794 Peroxidase, active site	PS00435 PEROXIDASE_1 Peroxidases proximal heme-ligand signature. PS00436 PEROXIDASE_2 Peroxidases active site signature. PS50873 PEROXIDASE_4 Plant heme peroxidase family profile.
	A0A1D6ALH3	A0A1D6ALH3_WHEAT	0	0	1	1	Peroxidase	Oxido-reductases	Peroxidase	Class III Peroxidase	AA2	TP: Signal peptide/SP: Signal peptide	Signal peptide	ER	1	not probable	nd	nd	PF00141 Peroxidase	IPR002016 Haem peroxidase, plant/fungal/bacterial IPR000823 Plant peroxidase IPR010255 Haem peroxidase IPR019794 Peroxidase, active site IPR019793 Peroxidases heam-ligand binding site IPR033905 Secretory peroxidase	PS00435 PEROXIDASE_1 Peroxidases proximal heme-ligand signature. PS00436 PEROXIDASE_2 Peroxidases active site signature. PS50873 PEROXIDASE_4 Plant heme peroxidase family profile.
	A0A1D6AVD6	A0A1D6AVD6_WHEAT	0	0	1	1	Peroxidase	Oxido-reductases	Peroxidase	Class III Peroxidase	AA2	TP: Signal peptide/SP: Signal peptide	Signal peptide	ER	1	not probable	nd	nd	PF00141 Peroxidase	IPR000823 Plant peroxidase IPR002016 Haem peroxidase, plant/fungal/bacterial IPR019794 Peroxidase, active site IPR019793 Peroxidases heam-ligand binding site IPR010255 Haem peroxidase IPR033905 Secretory peroxidase	PS00435 PEROXIDASE_1 Peroxidases proximal heme-ligand signature. PS00436 PEROXIDASE_2 Peroxidases active site signature. PS50873 PEROXIDASE_4 Plant heme peroxidase family profile.
	A0A1D6BK39	A0A1D6BK39_WHEAT	0	0	1	1	Peroxidase	Oxido-reductases	Peroxidase	Class III Peroxidase	AA2	TP: Signal peptide/SP: Signal peptide	Signal peptide	ER	0	not probable	nd	nd	PF00141 Peroxidase	IPR019793 Peroxidases heam-ligand binding site IPR033905 Secretory peroxidase IPR002016 Haem peroxidase, plant/fungal/bacterial IPR000823 Plant peroxidase IPR019794 Peroxidase, active site IPR010255 Haem peroxidase	PS00029 LEUCINE_ZIPPER Leucine zipper pattern. PS00435 PEROXIDASE_1 Peroxidases proximal heme-ligand signature. PS00436 PEROXIDASE_2 Peroxidases active site signature. PS50873 PEROXIDASE_4 Plant heme peroxidase family profile.
	A0A1D6BPT0	A0A1D6BPT0_WHEAT	0	0	1	1	Peroxidase	Oxido-reductases	Peroxidase	Class III Peroxidase	AA2	TP: Signal peptide/SP: Signal peptide	Signal peptide	none	1	not probable	nd	nd	PF00141 Peroxidase	IPR000823 Plant peroxidase IPR002016 Haem peroxidase, plant/fungal/bacterial IPR010255 Haem peroxidase IPR019793 Peroxidases heam-ligand binding site IPR033905 Secretory peroxidase	PS00435 PEROXIDASE_1 Peroxidases proximal heme-ligand signature. PS50873 PEROXIDASE_4 Plant heme peroxidase family profile.
	A0A1D6RK35	A0A1D6RK35_WHEAT	0	0	1	1	Peroxidase	Oxido-reductases	Peroxidase	Class III Peroxidase	AA2	TP: Signal peptide/SP: Signal peptide	Signal peptide	ER	1	not probable	nd	nd	PF00141 Peroxidase	IPR019794 Peroxidase, active site IPR019793 Peroxidases heam-ligand binding site IPR000823 Plant peroxidase IPR033905 Secretory peroxidase IPR002016 Haem peroxidase, plant/fungal/bacterial IPR010255 Haem peroxidase	PS00435 PEROXIDASE_1 Peroxidases proximal heme-ligand signature. PS00436 PEROXIDASE_2 Peroxidases active site signature. PS50873 PEROXIDASE_4 Plant heme peroxidase family profile.
	W5A8K7	W5A8K7_WHEAT	0	0	1	1	Peroxidase	Oxido-reductases	Peroxidase	Class III Peroxidase	AA2	TP: Signal peptide/SP: Signal peptide	Signal peptide	ER	0	not probable	nd	nd	PF00141 Peroxidase	IPR002016 Haem peroxidase, plant/fungal/bacterial IPR000823 Plant peroxidase IPR019793 Peroxidases heam-ligand binding site IPR033905 Secretory peroxidase IPR019794 Peroxidase, active site IPR010255 Haem peroxidase	PS00435 PEROXIDASE_1 Peroxidases proximal heme-ligand signature. PS00436 PEROXIDASE_2 Peroxidases active site signature. PS50873 PEROXIDASE_4 Plant heme peroxidase family profile.
	W5A9M2	W5A9M2_WHEAT	0	0	1	1	Peroxidase	Oxido-reductases	Peroxidase	Class III Peroxidase	AA2	TP: Signal peptide/SP: Signal peptide	No signal peptide	possibly ER	1	lowly probable	nd	nd	PF00141 Peroxidase	IPR002016 Haem peroxidase, plant/fungal/bacterial IPR019794 Peroxidase, active site IPR019793 Peroxidases heam-ligand binding site IPR000823 Plant peroxidase IPR010255 Haem peroxidase IPR033905 Secretory peroxidase	PS00435 PEROXIDASE_1 Peroxidases proximal heme-ligand signature. PS00436 PEROXIDASE_2 Peroxidases active site signature. PS50873 PEROXIDASE_4 Plant heme peroxidase family profile.
	W5AQ98	W5AQ98_WHEAT	0	0	1	1	Peroxidase	Oxido-reductases	Peroxidase	Class III Peroxidase	AA2	TP: Signal peptide/SP: Signal peptide	Signal peptide	ER	0	not probable	nd	nd	PF00141 Peroxidase	IPR000823 Plant peroxidase IPR002016 Haem peroxidase, plant/fungal/bacterial IPR010255 Haem peroxidase IPR019793 Peroxidases heam-ligand binding site IPR019794 Peroxidase, active site IPR033905 Secretory peroxidase	PS00435 PEROXIDASE_1 Peroxidases proximal heme-ligand signature. PS00436 PEROXIDASE_2 Peroxidases active site signature. PS50873 PEROXIDASE_4 Plant heme peroxidase family profile.
	W5AVK6	W5AVK6_WHEAT	0	0	1	1	Peroxidase	Oxido-reductases	Peroxidase	Class III Peroxidase	AA2	TP: Signal peptide/SP: Signal peptide	Signal peptide	ER	1	not probable	nd	nd	PF00141 Peroxidase	IPR002016 Haem peroxidase, plant/fungal/bacterial IPR019793 Peroxidases heam-ligand binding site IPR000823 Plant peroxidase IPR019794 Peroxidase, active site IPR010255 Haem peroxidase IPR033905 Secretory peroxidase	PS00435 PEROXIDASE_1 Peroxidases proximal heme-ligand signature. PS00436 PEROXIDASE_2 Peroxidases active site signature. PS50873 PEROXIDASE_4 Plant heme peroxidase family profile.
	W5BAG0	W5BAG0_WHEAT	0	0	1	1	Peroxidase	Oxido-reductases	Peroxidase	Class III Peroxidase	AA2	TP: Mitochondrial/SP: Signal peptide	Signal peptide	possibly ER	0	not probable	nd	nd	PF00141 Peroxidase	IPR002016 Haem peroxidase, plant/fungal/bacterial IPR010255 Haem peroxidase IPR019793 Peroxidases heam-ligand binding site IPR000823 Plant peroxidase IPR033905 Secretory peroxidase	PS00016 RGD Cell attachment sequence. PS00435 PEROXIDASE_1 Peroxidases proximal heme-ligand signature. PS50873 PEROXIDASE_4 Plant heme peroxidase family profile.
	W5DQW1	W5DQW1_WHEAT	0	0	1	1	Peroxidase	Oxido-reductases	Peroxidase	Class III Peroxidase	AA2	TP: Signal peptide/SP: Signal peptide	Signal peptide	ER	0	not probable	nd	nd	PF00141 Peroxidase	IPR033905 Secretory peroxidase IPR002016 Haem peroxidase, plant/fungal/bacterial IPR019793 Peroxidases heam-ligand binding site IPR000823 Plant peroxidase IPR010255 Haem peroxidase	PS00435 PEROXIDASE_1 Peroxidases proximal heme-ligand signature. PS50873 PEROXIDASE_4 Plant heme peroxidase family profile.
	W5DS97	W5DS97_WHEAT	0	0	1	1	Peroxidase	Oxido-reductases	Peroxidase	Class III Peroxidase	AA2	TP: Signal peptide/SP: Signal peptide	Signal peptide	ER	1	not probable	nd	nd	PF00141 Peroxidase	IPR000823 Plant peroxidase IPR002016 Haem peroxidase, plant/fungal/bacterial IPR019794 Peroxidase, active site IPR019793 Peroxidases heam-ligand binding site IPR010255 Haem peroxidase IPR033905 Secretory peroxidase	PS00435 PEROXIDASE_1 Peroxidases proximal heme-ligand signature. PS00436 PEROXIDASE_2 Peroxidases active site signature. PS50873 PEROXIDASE_4 Plant heme peroxidase family profile.
	W5ERP5	W5ERP5_WHEAT	0	0	1	1	Peroxidase	Oxido-reductases	Peroxidase	Class III Peroxidase	AA2	TP: Signal peptide/SP: Signal peptide	Signal peptide	ER	1	not probable	nd	nd	PF00141 Peroxidase	IPR000823 Plant peroxidase IPR002016 Haem peroxidase, plant/fungal/bacterial IPR010255 Haem peroxidase IPR019793 Peroxidases heam-ligand binding site IPR019794 Peroxidase, active site IPR033905 Secretory peroxidase	PS00435 PEROXIDASE_1 Peroxidases proximal heme-ligand signature. PS00436 PEROXIDASE_2 Peroxidases active site signature. PS50873 PEROXIDASE_4 Plant heme peroxidase family profile.
	W5GVP8	W5GVP8_WHEAT	0	0	1	1	Peroxidase	Oxido-reductases	Peroxidase	Class III Peroxidase	AA2	TP: Signal peptide/SP: Signal peptide	Signal peptide	possibly ER	1	not probable	nd	nd	PF00141 Peroxidase	IPR019794 Peroxidase, active site IPR000823 Plant peroxidase IPR010255 Haem peroxidase IPR002016 Haem peroxidase, plant/fungal/bacterial IPR019793 Peroxidases heam-ligand binding site IPR033905 Secretory peroxidase	PS00435 PEROXIDASE_1 Peroxidases proximal heme-ligand signature. PS00436 PEROXIDASE_2 Peroxidases active site signature. PS50873 PEROXIDASE_4 Plant heme peroxidase family profile.
	W4ZWP5	W4ZWP5_WHEAT	0	1	1	1	Peroxidase	Oxido-reductases	Peroxidase	Class III Peroxidase	AA2	TP: Signal peptide/SP: Signal peptide	Signal peptide	ER	1	not probable	nd	nd	PF00141 Peroxidase	IPR000823 Plant peroxidase IPR010255 Haem peroxidase IPR002016 Haem peroxidase, plant/fungal/bacterial IPR033905 Secretory peroxidase IPR019793 Peroxidases heam-ligand binding site IPR019794 Peroxidase, active site	PS00435 PEROXIDASE_1 Peroxidases proximal heme-ligand signature. PS00436 PEROXIDASE_2 Peroxidases active site signature. PS50873 PEROXIDASE_4 Plant heme peroxidase family profile.
	W5AMG0	W5AMG0_WHEAT	0	1	1	1	Peroxidase	Oxido-reductases	Peroxidase	Class III Peroxidase	AA2	TP: Signal peptide/SP: Signal peptide	Signal peptide	ER	0	not probable	nd	nd	PF00141 Peroxidase	IPR000823 Plant peroxidase IPR010255 Haem peroxidase IPR002016 Haem peroxidase, plant/fungal/bacterial IPR019794 Peroxidase, active site IPR033905 Secretory peroxidase IPR019793 Peroxidases heam-ligand binding site	PS00435 PEROXIDASE_1 Peroxidases proximal heme-ligand signature. PS00436 PEROXIDASE_2 Peroxidases active site signature. PS50873 PEROXIDASE_4 Plant heme peroxidase family profile.
	A0A1D6BPV0	A0A1D6BPV0_WHEAT	1	0	0	0	Peroxidase	Oxido-reductases	Peroxidase	Class III Peroxidase	AA2	TP: Signal peptide/SP: Signal peptide	Signal peptide	ER	0	not probable	nd	nd	PF00141 Peroxidase	IPR000823 Plant peroxidase IPR002016 Haem peroxidase, plant/fungal/bacterial IPR010255 Haem peroxidase IPR019793 Peroxidases heam-ligand binding site IPR019794 Peroxidase, active site IPR033905 Secretory peroxidase	PS00435 PEROXIDASE_1 Peroxidases proximal heme-ligand signature. PS00436 PEROXIDASE_2 Peroxidases active site signature. PS50873 PEROXIDASE_4 Plant heme peroxidase family profile.
	A0A1D5T877	A0A1D5T877_WHEAT	1	1	1	1	Peroxidase	Oxido-reductases	Peroxidase	Class III Peroxidase	AA2	TP: Mitochondrial/SP: Signal peptide	Signal peptide	ER	0	not probable	nd	nd	PF00141 Peroxidase	IPR010255 Haem peroxidase IPR002016 Haem peroxidase, plant/fungal/bacterial IPR033905 Secretory peroxidase IPR006311 Twin-arginine translocation pathway, signal sequence IPR019793 Peroxidases heam-ligand binding site IPR019794 Peroxidase, active site IPR000823 Plant peroxidase	PS00435 PEROXIDASE_1 Peroxidases proximal heme-ligand signature. PS00436 PEROXIDASE_2 Peroxidases active site signature. PS50310 ALA_RICH Alanine-rich region profile. PS50873 PEROXIDASE_4 Plant heme peroxidase family profile. PS51318 TAT Twin arginine translocation (Tat) signal profile.
	A0A1D6BY62	A0A1D6BY62_WHEAT	1	1	1	1	Peroxidase	Oxido-reductases	Peroxidase	Class III Peroxidase	AA2	TP: Signal peptide/SP: Signal peptide	Signal peptide	ER	1	lowly probable	nd	nd	PF00141 Peroxidase	IPR002016 Haem peroxidase, plant/fungal/bacterial IPR010255 Haem peroxidase IPR000823 Plant peroxidase IPR019794 Peroxidase, active site	PS00436 PEROXIDASE_2 Peroxidases active site signature. PS50323 ARG_RICH Arginine-rich region profile. PS50873 PEROXIDASE_4 Plant heme peroxidase family profile.
	A0A1D5UXN7	A0A1D5UXN7_WHEAT	0	0	1	1	Amine oxidase	Oxido-reductases		Copper amine oxidase	/	TP: Signal peptide/SP: Signal peptide	Signal peptide	ER	1	not probable	nd	nd	PF02727 Copper amine oxidase, N2 domain PF01179 Copper amine oxidase, enzyme domain PF02728 Copper amine oxidase, N3 domain	IPR016182 Copper amine oxidase, N-terminal IPR000269 Copper amine oxidase IPR015798 Copper amine oxidase, C-terminal IPR015800 Copper amine oxidase, N2-terminal IPR015802 Copper amine oxidase, N3-terminal	PS01165 COPPER_AMINE_OXID_2 Copper amine oxidase copper-binding site signature.
	A0A1D5U0B5	A0A1D5U0B5_WHEAT	0	0	1	1	Uncharacterized protein	Oxido-reductases		Expressed protein (GMC oxido-reductase domain)	/	TP: Signal peptide/SP: Signal peptide	Signal peptide	ER	0	not probable	nd	nd	PF00732 GMC oxidoreductase PF05199 GMC oxidoreductase	IPR000172 Glucose-methanol-choline oxidoreductase, N-terminal IPR023753 FAD/NAD(P)-binding domain IPR012132 Glucose-methanol-choline oxidoreductase IPR007867 Glucose-methanol-choline oxidoreductase, C-terminal	PS00624 GMC_OXRED_2 GMC oxidoreductases signature 2.
	A0A1D5WVQ6	A0A1D5WVQ6_WHEAT	0	0	1	1	Uncharacterized protein	Oxido-reductases		Expressed protein (GMC oxido-reductase domain)	/	TP: Signal peptide/SP: Signal peptide	Signal peptide	ER	0	not probable	nd	nd	PF00732 GMC oxidoreductase PF05199 GMC oxidoreductase	IPR000172 Glucose-methanol-choline oxidoreductase, N-terminal IPR007867 Glucose-methanol-choline oxidoreductase, C-terminal IPR023753 FAD/NAD(P)-binding domain IPR012132 Glucose-methanol-choline oxidoreductase	PS00624 GMC_OXRED_2 GMC oxidoreductases signature 2.
	A0A1D5TJ68	A0A1D5TJ68_WHEAT	1	0	1	1	Uncharacterized protein	Oxido-reductases		Glucooligosaccharide/Chitooligosaccharide oxydase	/	TP: Signal peptide/SP: Signal peptide	Signal peptide	ER	0	not probable	nd	nd	PF01565 FAD binding domain PF08031 Berberine and berberine like	IPR006094 FAD linked oxidase, N-terminal IPR012951 Berberine/berberine-like IPR016166 FAD-binding, type 2 IPR016167 FAD-binding, type 2, subdomain 1 IPR016169 CO dehydrogenase flavoprotein-like, FAD-binding, subdomain 2	PS51387 FAD_PCMH PCMH-type FAD-binding domain profile.
	A0A1D5UYG1	A0A1D5UYG1_WHEAT	0	0	1	1	Uncharacterized protein	Oxido-reductases		Glucooligosaccharide/Chitooligosaccharide oxydase	AA7	TP: Chloroplastic/SP: Signal peptide	Signal peptide	ER	0	not probable	nd	nd	PF01565 FAD binding domain PF08031 Berberine and berberine like	IPR006094 FAD linked oxidase, N-terminal IPR012951 Berberine/berberine-like IPR016166 FAD-binding, type 2 IPR016167 FAD-binding, type 2, subdomain 1 IPR016169 CO dehydrogenase flavoprotein-like, FAD-binding, subdomain 2	PS51387 FAD_PCMH PCMH-type FAD-binding domain profile.
	A0A1D6CA53	A0A1D6CA53_WHEAT	1	1	1	1	Uncharacterized protein	Oxido-reductases		Glucooligosaccharide/Chitooligosaccharide oxydase	AA7	TP: Signal peptide/SP: Signal peptide	Signal peptide	ER	0	not probable	nd	nd	PF01565 FAD binding domain PF08031 Berberine and berberine like	IPR016169 CO dehydrogenase flavoprotein-like, FAD-binding, subdomain 2 IPR016167 FAD-binding, type 2, subdomain 1 IPR016166 FAD-binding, type 2 IPR006094 FAD linked oxidase, N-terminal IPR012951 Berberine/berberine-like	PS51387 FAD_PCMH PCMH-type FAD-binding domain profile.
	A0A1D6CQK3	A0A1D6CQK3_WHEAT	1	1	1	1	Uncharacterized protein	Oxido-reductases		Glucooligosaccharide/Chitooligosaccharide oxydase	AA7	TP: Signal peptide/SP: Signal peptide	Signal peptide	ER	0	not probable	nd	nd	PF01565 FAD binding domain PF08031 Berberine and berberine like	IPR016167 FAD-binding, type 2, subdomain 1 IPR006094 FAD linked oxidase, N-terminal IPR016169 CO dehydrogenase flavoprotein-like, FAD-binding, subdomain 2 IPR016166 FAD-binding, type 2 IPR012951 Berberine/berberine-like	PS51387 FAD_PCMH PCMH-type FAD-binding domain profile.
	A0A1D5XC19	A0A1D5XC19_WHEAT	1	1	1	1	Uncharacterized protein	Oxido-reductases		Thiol reductase (GILT family)	/	TP: Signal peptide/SP: Signal peptide	Signal peptide	ER	0	not probable	nd	nd	PF03227 Gamma interferon inducible lysosomal thiol reductase (GILT)	IPR004911 Gamma interferon inducible lysosomal thiol reductase GILT
	A0A1D5XI92	A0A1D5XI92_WHEAT	1	1	1	1	Uncharacterized protein	Oxido-reductases		Thiol reductase (GILT family)	/	TP: Signal peptide/SP: Signal peptide	Signal peptide	ER	1	not probable	nd	nd	PF03227 Gamma interferon inducible lysosomal thiol reductase (GILT)	IPR004911 Gamma interferon inducible lysosomal thiol reductase GILT
	W5EFT2	W5EFT2_WHEAT	1	1	1	1	Uncharacterized protein	Oxido-reductases		Thiol reductase (GILT family)	/	TP: Signal peptide/SP: Signal peptide	Signal peptide	ER	0	not probable	nd	nd	PF03227 Gamma interferon inducible lysosomal thiol reductase (GILT)	IPR004911 Gamma interferon inducible lysosomal thiol reductase GILT IPR012336 Thioredoxin-like fold
	A0A1D5XKR8	A0A1D5XKR8_WHEAT	1	1	1	1	Uncharacterized protein	Oxido-reductases		Thiol reductase (GILT family)	/	TP: Mitochondrial/SP: Signal peptide	Signal peptide	ER	1	not probable	nd	nd	PF03227 Gamma interferon inducible lysosomal thiol reductase (GILT)	IPR004911 Gamma interferon inducible lysosomal thiol reductase GILT IPR012336 Thioredoxin-like fold
	A0A1D5Y1J5	A0A1D5Y1J5_WHEAT	1	1	1	1	Uncharacterized protein	Oxido-reductases		Thiol reductase (GILT family)	/	TP: Mitochondrial/SP: Signal peptide	Signal peptide	ER	1	not probable	nd	nd	PF03227 Gamma interferon inducible lysosomal thiol reductase (GILT)	IPR012336 Thioredoxin-like fold IPR004911 Gamma interferon inducible lysosomal thiol reductase GILT
	A0A1D6DF70	A0A1D6DF70_WHEAT	1	1	1	1	Aminopeptidase	Proteases	Ala aminopeptidase	Ala aminopeptidase (peptidase M1)	/	TP: Signal peptide/SP: Signal peptide	Signal peptide	ER	1	not probable	nd	nd	PF11838 ERAP1-like C-terminal domain PF01433 Peptidase family M1 domain	IPR001930 Peptidase M1, alanine aminopeptidase/leukotriene A4 hydrolase IPR014782 Peptidase M1, membrane alanine aminopeptidase, N-terminal IPR024571 ERAP1-like C-terminal domain IPR034016 Aminopeptidase N-type	PS00142 ZINC_PROTEASE Neutral zinc metallopeptidases, zinc-binding region signature.
	A0A1D6DF73	A0A1D6DF73_WHEAT	1	1	1	1	Aminopeptidase	Proteases	Ala aminopeptidase	Ala aminopeptidase (peptidase M1)	/	TP: Signal peptide/SP: Signal peptide	Signal peptide	ER	1	not probable	nd	nd	PF01433 Peptidase family M1 domain PF11838 ERAP1-like C-terminal domain	IPR001930 Peptidase M1, alanine aminopeptidase/leukotriene A4 hydrolase IPR014782 Peptidase M1, membrane alanine aminopeptidase, N-terminal IPR024571 ERAP1-like C-terminal domain IPR034016 Aminopeptidase N-type	PS00142 ZINC_PROTEASE Neutral zinc metallopeptidases, zinc-binding region signature.
	A0A1D5TLM7	A0A1D5TLM7_WHEAT	0	1	0	0	Uncharacterized protein	Proteases	Asp protease	Asp protease (peptidase A1)	/	TP: Mitochondrial/SP: Signal peptide	Signal peptide	ER	2	not probable	nd	nd	PF14543 Xylanase inhibitor N-terminal PF14541 Xylanase inhibitor C-terminal	IPR033121 Peptidase family A1 domain IPR001461 Aspartic peptidase A1 family IPR032861 Xylanase inhibitor, N-terminal IPR021109 Aspartic peptidase domain IPR032799 Xylanase inhibitor, C-terminal IPR001969 Aspartic peptidase, active site	PS00141 ASP_PROTEASE Eukaryotic and viral aspartyl proteases active site.
	A0A1D5W7H9	A0A1D5W7H9_WHEAT	0	1	0	0	Uncharacterized protein	Proteases	Asp protease	Asp protease (peptidase A1)	/	TP: Signal peptide/SP: Signal peptide	Signal peptide	ER	0	not probable	nd	nd	PF14541 Xylanase inhibitor C-terminal PF14543 Xylanase inhibitor N-terminal	IPR021109 Aspartic peptidase domain IPR032799 Xylanase inhibitor, C-terminal IPR001461 Aspartic peptidase A1 family IPR033121 Peptidase family A1 domain IPR033868 Xylanase inhibitor I-like IPR032861 Xylanase inhibitor, N-terminal
	A0A077RXF7	A0A077RXF7_WHEAT	0	0	1	0	Uncharacterized protein	Proteases	Asp protease	Asp protease (peptidase A1)	/	TP: Signal peptide/SP: Signal peptide	Signal peptide	ER	1	not probable	nd	nd	PF14541 Xylanase inhibitor C-terminal PF14543 Xylanase inhibitor N-terminal	IPR032799 Xylanase inhibitor, C-terminal IPR021109 Aspartic peptidase domain IPR032861 Xylanase inhibitor, N-terminal IPR001461 Aspartic peptidase A1 family IPR033121 Peptidase family A1 domain	PS00141 ASP_PROTEASE Eukaryotic and viral aspartyl proteases active site.
	A0A1D5UGY3	A0A1D5UGY3_WHEAT	0	0	1	0	Uncharacterized protein	Proteases	Asp protease	Asp protease (peptidase A1)	/	TP: Signal peptide/SP: Signal peptide	Signal peptide	ER	0	not probable	nd	nd	PF14541 Xylanase inhibitor C-terminal PF14543 Xylanase inhibitor N-terminal	IPR001969 Aspartic peptidase, active site IPR001461 Aspartic peptidase A1 family IPR032799 Xylanase inhibitor, C-terminal IPR021109 Aspartic peptidase domain IPR032861 Xylanase inhibitor, N-terminal IPR033121 Peptidase family A1 domain	PS00017 ATP_GTP_A ATP/GTP-binding site motif A (P-loop). PS00141 ASP_PROTEASE Eukaryotic and viral aspartyl proteases active site.
	A0A1D5VFJ4	A0A1D5VFJ4_WHEAT	0	0	1	0	Uncharacterized protein	Proteases	Asp protease	Asp protease (peptidase A1)	/	TP: Signal peptide/SP: Signal peptide	Signal peptide	ER	0	not probable	nd	nd	PF14543 Xylanase inhibitor N-terminal PF14541 Xylanase inhibitor C-terminal	IPR021109 Aspartic peptidase domain IPR032861 Xylanase inhibitor, N-terminal IPR001461 Aspartic peptidase A1 family IPR033121 Peptidase family A1 domain IPR032799 Xylanase inhibitor, C-terminal IPR033868 Xylanase inhibitor I-like
	A0A1D6CXE5	A0A1D6CXE5_WHEAT	0	0	1	0	Uncharacterized protein	Proteases	Asp protease	Asp protease (peptidase A1)	/	TP: Signal peptide/SP: Signal peptide	Signal peptide	ER	1	not probable	nd	nd	PF14541 Xylanase inhibitor C-terminal PF14543 Xylanase inhibitor N-terminal	IPR021109 Aspartic peptidase domain IPR033121 Peptidase family A1 domain IPR032799 Xylanase inhibitor, C-terminal IPR001461 Aspartic peptidase A1 family IPR032861 Xylanase inhibitor, N-terminal	PS00141 ASP_PROTEASE Eukaryotic and viral aspartyl proteases active site.
	A0A1D5W7Z4	A0A1D5W7Z4_WHEAT	0	0	0	1	Uncharacterized protein	Proteases	Asp protease	Asp protease (peptidase A1)	/	TP: Signal peptide/SP: Signal peptide	Signal peptide	ER	0	not probable	nd	nd	PF14541 Xylanase inhibitor C-terminal PF14543 Xylanase inhibitor N-terminal	IPR032799 Xylanase inhibitor, C-terminal IPR033868 Xylanase inhibitor I-like IPR021109 Aspartic peptidase domain IPR033121 Peptidase family A1 domain IPR032861 Xylanase inhibitor, N-terminal IPR001461 Aspartic peptidase A1 family
	A0A1D5ZX03	A0A1D5ZX03_WHEAT	0	0	0	1	Uncharacterized protein	Proteases	Asp protease	Asp protease (peptidase A1)	/	TP: Signal peptide/SP: Signal peptide	Signal peptide	ER	0	highly probable	nd	nd	PF14541 Xylanase inhibitor C-terminal PF14543 Xylanase inhibitor N-terminal	IPR021109 Aspartic peptidase domain IPR032799 Xylanase inhibitor, C-terminal IPR032861 Xylanase inhibitor, N-terminal IPR001461 Aspartic peptidase A1 family IPR001969 Aspartic peptidase, active site IPR033121 Peptidase family A1 domain	PS00017 ATP_GTP_A ATP/GTP-binding site motif A (P-loop). PS00141 ASP_PROTEASE Eukaryotic and viral aspartyl proteases active site.
	A0A1D6BQZ5	A0A1D6BQZ5_WHEAT	0	0	0	1	Uncharacterized protein	Proteases	Asp protease	Asp protease (peptidase A1)	/	TP: Signal peptide/SP: Signal peptide	Signal peptide	mitochondrial	1	not probable	nd	nd	PF14543 Xylanase inhibitor N-terminal PF14541 Xylanase inhibitor C-terminal	IPR021109 Aspartic peptidase domain IPR032861 Xylanase inhibitor, N-terminal IPR033121 Peptidase family A1 domain IPR032799 Xylanase inhibitor, C-terminal IPR001461 Aspartic peptidase A1 family IPR033873 CND41-like IPR001969 Aspartic peptidase, active site IPR006311 Twin-arginine translocation pathway, signal sequence	PS00141 ASP_PROTEASE Eukaryotic and viral aspartyl proteases active site. PS50310 ALA_RICH Alanine-rich region profile. PS51318 TAT Twin arginine translocation (Tat) signal profile.
	A0A1D5X1U6	A0A1D5X1U6_WHEAT	0	1	0	1	Uncharacterized protein	Proteases	Asp protease	Asp protease (peptidase A1)	/	TP: Signal peptide/SP: Signal peptide	Signal peptide	ER	0	not probable	nd	nd	PF14543 Xylanase inhibitor N-terminal PF14541 Xylanase inhibitor C-terminal	IPR001461 Aspartic peptidase A1 family IPR021109 Aspartic peptidase domain IPR032799 Xylanase inhibitor, C-terminal IPR032861 Xylanase inhibitor, N-terminal IPR033121 Peptidase family A1 domain
	A0A1D5UWJ6	A0A1D5UWJ6_WHEAT	0	0	1	1	Uncharacterized protein	Proteases	Asp protease	Asp protease (peptidase A1)	/	TP: Signal peptide/SP: Signal peptide	Signal peptide	ER	0	not probable	nd	nd	PF14543 Xylanase inhibitor N-terminal PF14541 Xylanase inhibitor C-terminal	IPR001461 Aspartic peptidase A1 family IPR021109 Aspartic peptidase domain IPR032799 Xylanase inhibitor, C-terminal IPR032861 Xylanase inhibitor, N-terminal IPR033121 Peptidase family A1 domain
	A0A1D5VZN3	A0A1D5VZN3_WHEAT	0	0	1	1	Uncharacterized protein	Proteases	Asp protease	Asp protease (peptidase A1)	/	TP: Chloroplastic/SP: Signal peptide	Signal peptide	none	0	not probable	nd	nd	PF14543 Xylanase inhibitor N-terminal PF14541 Xylanase inhibitor C-terminal	IPR001461 Aspartic peptidase A1 family IPR001969 Aspartic peptidase, active site IPR021109 Aspartic peptidase domain IPR032799 Xylanase inhibitor, C-terminal IPR032861 Xylanase inhibitor, N-terminal IPR033121 Peptidase family A1 domain IPR033873 CND41-like	PS00141 ASP_PROTEASE Eukaryotic and viral aspartyl proteases active site.
	A0A1D5WMG3	A0A1D5WMG3_WHEAT	0	0	1	1	Uncharacterized protein	Proteases	Asp protease	Asp protease (peptidase A1)	/	TP: Signal peptide/SP: Signal peptide	Signal peptide	ER	0	highly probable	nd	nd	PF14541 Xylanase inhibitor C-terminal PF14543 Xylanase inhibitor N-terminal	IPR021109 Aspartic peptidase domain IPR001461 Aspartic peptidase A1 family IPR033121 Peptidase family A1 domain IPR032799 Xylanase inhibitor, C-terminal IPR032861 Xylanase inhibitor, N-terminal
	A0A1D5WPA9	A0A1D5WPA9_WHEAT	0	0	1	1	Uncharacterized protein	Proteases	Asp protease	Asp protease (peptidase A1)	/	TP: _/SP: Signal peptide	Signal peptide	none	0	not probable	nd	nd	PF14541 Xylanase inhibitor C-terminal PF14543 Xylanase inhibitor N-terminal	IPR021109 Aspartic peptidase domain IPR033868 Xylanase inhibitor I-like IPR032799 Xylanase inhibitor, C-terminal IPR001461 Aspartic peptidase A1 family IPR033121 Peptidase family A1 domain IPR032861 Xylanase inhibitor, N-terminal
	A0A1D5WTA0	A0A1D5WTA0_WHEAT	0	0	1	1	Uncharacterized protein	Proteases	Asp protease	Asp protease (peptidase A1)	/	TP: Signal peptide/SP: Signal peptide	Signal peptide	ER	3	not probable	nd	nd	PF14541 Xylanase inhibitor C-terminal PF14543 Xylanase inhibitor N-terminal	IPR001461 Aspartic peptidase A1 family IPR021109 Aspartic peptidase domain IPR032799 Xylanase inhibitor, C-terminal IPR032861 Xylanase inhibitor, N-terminal IPR033121 Peptidase family A1 domain
	A0A1D5WW98	A0A1D5WW98_WHEAT	0	0	1	1	Uncharacterized protein	Proteases	Asp protease	Asp protease (peptidase A1)	/	TP: Signal peptide/SP: Signal peptide	Signal peptide	ER	0	not probable	nd	nd	PF14543 Xylanase inhibitor N-terminal PF14541 Xylanase inhibitor C-terminal	IPR032861 Xylanase inhibitor, N-terminal IPR032799 Xylanase inhibitor, C-terminal IPR021109 Aspartic peptidase domain IPR001461 Aspartic peptidase A1 family
	A0A1D5XGH9	A0A1D5XGH9_WHEAT	0	0	1	1	Uncharacterized protein	Proteases	Asp protease	Asp protease (peptidase A1)	/	TP: Signal peptide/SP: Signal peptide	Signal peptide	ER	0	not probable	nd	nd	PF14541 Xylanase inhibitor C-terminal	IPR032799 Xylanase inhibitor, C-terminal IPR001461 Aspartic peptidase A1 family IPR033121 Peptidase family A1 domain IPR021109 Aspartic peptidase domain
	A0A1D6AAZ6	A0A1D6AAZ6_WHEAT	0	0	1	1	Uncharacterized protein	Proteases	Asp protease	Asp protease (peptidase A1)	/	TP: Signal peptide/SP: Signal peptide	Signal peptide	ER	0	not probable	nd	nd	PF14541 Xylanase inhibitor C-terminal PF14543 Xylanase inhibitor N-terminal	IPR001461 Aspartic peptidase A1 family IPR001969 Aspartic peptidase, active site IPR021109 Aspartic peptidase domain IPR032799 Xylanase inhibitor, C-terminal IPR032861 Xylanase inhibitor, N-terminal IPR033121 Peptidase family A1 domain	PS00141 ASP_PROTEASE Eukaryotic and viral aspartyl proteases active site.
	A0A1D6BY67	A0A1D6BY67_WHEAT	0	0	1	1	Uncharacterized protein	Proteases	Asp protease	Asp protease (peptidase A1)	/	TP: Signal peptide/SP: Signal peptide	Signal peptide	ER	0	not probable	nd	nd	PF14543 Xylanase inhibitor N-terminal PF14541 Xylanase inhibitor C-terminal	IPR032861 Xylanase inhibitor, N-terminal IPR001461 Aspartic peptidase A1 family IPR021109 Aspartic peptidase domain IPR032799 Xylanase inhibitor, C-terminal IPR033121 Peptidase family A1 domain
	A0A1D6C672	A0A1D6C672_WHEAT	0	0	1	1	Uncharacterized protein	Proteases	Asp protease	Asp protease (peptidase A1)	/	TP: Signal peptide/SP: Signal peptide	Signal peptide	mitochondrial	1	not probable	nd	nd	PF14543 Xylanase inhibitor N-terminal PF14541 Xylanase inhibitor C-terminal	IPR001969 Aspartic peptidase, active site IPR021109 Aspartic peptidase domain IPR001461 Aspartic peptidase A1 family IPR032861 Xylanase inhibitor, N-terminal IPR033873 CND41-like IPR032799 Xylanase inhibitor, C-terminal IPR033121 Peptidase family A1 domain IPR006311 Twin-arginine translocation pathway, signal sequence	PS00141 ASP_PROTEASE Eukaryotic and viral aspartyl proteases active site. PS51318 TAT Twin arginine translocation (Tat) signal profile.
	A0A1D6CQV4	A0A1D6CQV4_WHEAT	0	0	1	1	Uncharacterized protein	Proteases	Asp protease	Asp protease (peptidase A1)	/	TP: Signal peptide/SP: Signal peptide	Signal peptide	ER	0	highly probable	nd	nd	PF14543 Xylanase inhibitor N-terminal PF14541 Xylanase inhibitor C-terminal	IPR032861 Xylanase inhibitor, N-terminal IPR033121 Peptidase family A1 domain IPR021109 Aspartic peptidase domain IPR001461 Aspartic peptidase A1 family IPR032799 Xylanase inhibitor, C-terminal
	A0A1D6RIC3	A0A1D6RIC3_WHEAT	0	0	1	1	Uncharacterized protein	Proteases	Asp protease	Asp protease (peptidase A1)	/	TP: Signal peptide/SP: Signal peptide	Signal peptide	ER	1	not probable	nd	nd	PF14541 Xylanase inhibitor C-terminal PF14543 Xylanase inhibitor N-terminal	IPR032799 Xylanase inhibitor, C-terminal IPR032861 Xylanase inhibitor, N-terminal IPR001461 Aspartic peptidase A1 family IPR021109 Aspartic peptidase domain IPR001969 Aspartic peptidase, active site IPR033121 Peptidase family A1 domain	PS00017 ATP_GTP_A ATP/GTP-binding site motif A (P-loop). PS00141 ASP_PROTEASE Eukaryotic and viral aspartyl proteases active site.
	A0A1D6RLN8	A0A1D6RLN8_WHEAT	0	0	1	1	Uncharacterized protein	Proteases	Asp protease	Asp protease (peptidase A1)	/	TP: Signal peptide/SP: Signal peptide	Signal peptide	ER	0	not probable	nd	nd	PF14543 Xylanase inhibitor N-terminal PF14541 Xylanase inhibitor C-terminal	IPR001461 Aspartic peptidase A1 family IPR001969 Aspartic peptidase, active site IPR021109 Aspartic peptidase domain IPR032799 Xylanase inhibitor, C-terminal IPR032861 Xylanase inhibitor, N-terminal IPR033121 Peptidase family A1 domain	PS00017 ATP_GTP_A ATP/GTP-binding site motif A (P-loop). PS00141 ASP_PROTEASE Eukaryotic and viral aspartyl proteases active site. PS50099 PRO_RICH Proline-rich region profile.
	A0A1D5RSE1	A0A1D5RSE1_WHEAT	0	1	1	1	Uncharacterized protein	Proteases	Asp protease	Asp protease (peptidase A1)	/	TP: Signal peptide/SP: Signal peptide	Signal peptide	ER	0	not probable	nd	nd	PF00026 Eukaryotic aspartyl protease PF03489 Saposin-like type B, region 2 PF05184 Saposin-like type B, region 1	IPR033121 Peptidase family A1 domain IPR011001 Saposin-like IPR001969 Aspartic peptidase, active site IPR008139 Saposin B type domain IPR008138 Saposin B type, region 2 IPR007856 Saposin-like type B, region 1 IPR001461 Aspartic peptidase A1 family IPR033869 Phytepsin IPR021109 Aspartic peptidase domain	PS00141 ASP_PROTEASE Eukaryotic and viral aspartyl proteases active site. PS50015 SAP_B Saposin B type domain profile.
	A0A1D5SEL0	A0A1D5SEL0_WHEAT	0	1	1	1	Uncharacterized protein	Proteases	Asp protease	Asp protease (peptidase A1)	/	TP: Signal peptide/SP: Signal peptide	Signal peptide	ER	0	not probable	nd	nd	PF14541 Xylanase inhibitor C-terminal PF14543 Xylanase inhibitor N-terminal	IPR001461 Aspartic peptidase A1 family IPR021109 Aspartic peptidase domain IPR032799 Xylanase inhibitor, C-terminal IPR032861 Xylanase inhibitor, N-terminal IPR033121 Peptidase family A1 domain IPR033868 Xylanase inhibitor I-like
	A0A1D5TPJ5	A0A1D5TPJ5_WHEAT	0	1	1	1	Uncharacterized protein	Proteases	Asp protease	Asp protease (peptidase A1)	/	TP: Signal peptide/SP: Signal peptide	Signal peptide	ER	0	not probable	nd	nd	PF14543 Xylanase inhibitor N-terminal PF14541 Xylanase inhibitor C-terminal	IPR021109 Aspartic peptidase domain IPR033121 Peptidase family A1 domain IPR001461 Aspartic peptidase A1 family IPR032861 Xylanase inhibitor, N-terminal IPR032799 Xylanase inhibitor, C-terminal	PS00029 LEUCINE_ZIPPER Leucine zipper pattern.
	A0A1D5XPL6	A0A1D5XPL6_WHEAT	0	1	1	1	Uncharacterized protein	Proteases	Asp protease	Asp protease (peptidase A1)	/	TP: Signal peptide/SP: Signal peptide	Signal peptide	ER	0	not probable	nd	nd	PF14541 Xylanase inhibitor C-terminal PF14543 Xylanase inhibitor N-terminal	IPR032799 Xylanase inhibitor, C-terminal IPR021109 Aspartic peptidase domain IPR032861 Xylanase inhibitor, N-terminal IPR001969 Aspartic peptidase, active site IPR001461 Aspartic peptidase A1 family IPR033121 Peptidase family A1 domain	PS00141 ASP_PROTEASE Eukaryotic and viral aspartyl proteases active site. PS00342 MICROBODIES_CTER Microbodies C-terminal targeting signal.
	W5EKT5	W5EKT5_WHEAT	0	1	1	1	Uncharacterized protein	Proteases	Asp protease	Asp protease (peptidase A1)	/	TP: Signal peptide/SP: Signal peptide	Signal peptide	ER	0	not probable	nd	nd	PF14541 Xylanase inhibitor C-terminal PF14543 Xylanase inhibitor N-terminal	IPR021109 Aspartic peptidase domain IPR032799 Xylanase inhibitor, C-terminal IPR001969 Aspartic peptidase, active site IPR001461 Aspartic peptidase A1 family IPR032861 Xylanase inhibitor, N-terminal IPR033121 Peptidase family A1 domain	PS00141 ASP_PROTEASE Eukaryotic and viral aspartyl proteases active site. PS00342 MICROBODIES_CTER Microbodies C-terminal targeting signal.
	A0A1D5W9Z1	A0A1D5W9Z1_WHEAT	1	1	0	0	Uncharacterized protein	Proteases	Asp protease	Asp protease (peptidase A1)	/	TP: Signal peptide/SP: Signal peptide	Signal peptide	ER	0	not probable	nd	nd	PF14541 Xylanase inhibitor C-terminal PF14543 Xylanase inhibitor N-terminal	IPR032799 Xylanase inhibitor, C-terminal IPR033121 Peptidase family A1 domain IPR001461 Aspartic peptidase A1 family IPR021109 Aspartic peptidase domain IPR032861 Xylanase inhibitor, N-terminal IPR033868 Xylanase inhibitor I-like
	A0A1D5V1J8	A0A1D5V1J8_WHEAT	1	0	1	1	Uncharacterized protein	Proteases	Asp protease	Asp protease (peptidase A1)	/	TP: Signal peptide/SP: Signal peptide	Signal peptide	ER	0	not probable	nd	nd	PF14543 Xylanase inhibitor N-terminal PF14541 Xylanase inhibitor C-terminal	IPR001461 Aspartic peptidase A1 family IPR021109 Aspartic peptidase domain IPR032799 Xylanase inhibitor, C-terminal IPR032861 Xylanase inhibitor, N-terminal IPR033121 Peptidase family A1 domain
	A0A1D5SUT9	A0A1D5SUT9_WHEAT	1	1	1	1	Uncharacterized protein	Proteases	Asp protease	Asp protease (peptidase A1)	/	TP: Signal peptide/SP: Signal peptide	Signal peptide	ER	1	not probable	nd	nd	PF14543 Xylanase inhibitor N-terminal PF14541 Xylanase inhibitor C-terminal	IPR021109 Aspartic peptidase domain IPR033121 Peptidase family A1 domain IPR001461 Aspartic peptidase A1 family IPR033868 Xylanase inhibitor I-like IPR032861 Xylanase inhibitor, N-terminal IPR032799 Xylanase inhibitor, C-terminal	PS51257 PROKAR_LIPOPROTEIN Prokaryotic membrane lipoprotein lipid attachment site profile.
	A0A1D5UC53	A0A1D5UC53_WHEAT	1	1	1	1	Uncharacterized protein	Proteases	Asp protease	Asp protease (peptidase A1)	/	TP: Signal peptide/SP: Signal peptide	Signal peptide	ER	0	not probable	nd	nd	PF14543 Xylanase inhibitor N-terminal PF14541 Xylanase inhibitor C-terminal	IPR001461 Aspartic peptidase A1 family IPR021109 Aspartic peptidase domain IPR032861 Xylanase inhibitor, N-terminal IPR032799 Xylanase inhibitor, C-terminal IPR033121 Peptidase family A1 domain
	A0A1D5UZ52	A0A1D5UZ52_WHEAT	1	1	1	1	Uncharacterized protein	Proteases	Asp protease	Asp protease (peptidase A1)	/	TP: Signal peptide/SP: Signal peptide	Signal peptide	ER	1	not probable	nd	nd	PF14541 Xylanase inhibitor C-terminal PF14543 Xylanase inhibitor N-terminal	IPR001461 Aspartic peptidase A1 family IPR021109 Aspartic peptidase domain IPR032799 Xylanase inhibitor, C-terminal IPR032861 Xylanase inhibitor, N-terminal IPR033121 Peptidase family A1 domain
	A0A1D5UZ54	A0A1D5UZ54_WHEAT	1	1	1	1	Uncharacterized protein	Proteases	Asp protease	Asp protease (peptidase A1)	/	TP: Signal peptide/SP: Signal peptide	Signal peptide	ER	1	not probable	nd	nd	PF14543 Xylanase inhibitor N-terminal PF14541 Xylanase inhibitor C-terminal	IPR021109 Aspartic peptidase domain IPR032861 Xylanase inhibitor, N-terminal IPR033121 Peptidase family A1 domain IPR001461 Aspartic peptidase A1 family IPR032799 Xylanase inhibitor, C-terminal	PS00120 LIPASE_SER Lipases, serine active site.
	A0A1D5V294	A0A1D5V294_WHEAT	1	1	1	1	Uncharacterized protein	Proteases	Asp protease	Asp protease (peptidase A1)	/	TP: Signal peptide/SP: Signal peptide	Signal peptide	ER	0	not probable	nd	nd	PF14543 Xylanase inhibitor N-terminal PF14541 Xylanase inhibitor C-terminal	IPR001461 Aspartic peptidase A1 family IPR032861 Xylanase inhibitor, N-terminal IPR021109 Aspartic peptidase domain IPR032799 Xylanase inhibitor, C-terminal IPR033121 Peptidase family A1 domain
	A0A1D5X1I3	A0A1D5X1I3_WHEAT	1	1	1	1	Uncharacterized protein	Proteases	Asp protease	Asp protease (peptidase A1)	/	TP: _/SP: Signal peptide	Signal peptide	none	0	not probable	nd	nd	PF14541 Xylanase inhibitor C-terminal PF14543 Xylanase inhibitor N-terminal	IPR001461 Aspartic peptidase A1 family IPR021109 Aspartic peptidase domain IPR032799 Xylanase inhibitor, C-terminal IPR032861 Xylanase inhibitor, N-terminal IPR033121 Peptidase family A1 domain	PS00120 LIPASE_SER Lipases, serine active site. PS00213 LIPOCALIN Lipocalin signature. PS50323 ARG_RICH Arginine-rich region profile.
	A0A1D5Y1E2	A0A1D5Y1E2_WHEAT	1	1	1	1	Uncharacterized protein	Proteases	Asp protease	Asp protease (peptidase A1)	/	TP: Signal peptide/SP: Signal peptide	Signal peptide	ER	0	not probable	nd	nd	PF14541 Xylanase inhibitor C-terminal PF14543 Xylanase inhibitor N-terminal	IPR001461 Aspartic peptidase A1 family IPR021109 Aspartic peptidase domain IPR032799 Xylanase inhibitor, C-terminal IPR032861 Xylanase inhibitor, N-terminal IPR033121 Peptidase family A1 domain
	A0A1D5Z201	A0A1D5Z201_WHEAT	1	1	1	1	Uncharacterized protein	Proteases	Asp protease	Asp protease (peptidase A1)	/	TP: Signal peptide/SP: Signal peptide	Signal peptide	ER	1	not probable	nd	nd	PF14543 Xylanase inhibitor N-terminal	IPR021109 Aspartic peptidase domain IPR033121 Peptidase family A1 domain IPR001461 Aspartic peptidase A1 family IPR032861 Xylanase inhibitor, N-terminal
	A0A1D5Z202	A0A1D5Z202_WHEAT	1	1	1	1	Uncharacterized protein	Proteases	Asp protease	Asp protease (peptidase A1)	/	TP: Signal peptide/SP: Signal peptide	Signal peptide	ER	0	not probable	nd	nd	PF14541 Xylanase inhibitor C-terminal PF14543 Xylanase inhibitor N-terminal	IPR021109 Aspartic peptidase domain IPR032799 Xylanase inhibitor, C-terminal IPR033121 Peptidase family A1 domain IPR032861 Xylanase inhibitor, N-terminal IPR001461 Aspartic peptidase A1 family
	A0A1D6B9M4	A0A1D6B9M4_WHEAT	1	1	1	1	Uncharacterized protein	Proteases	Asp protease	Asp protease (peptidase A1)	/	TP: Signal peptide/SP: Signal peptide	Signal peptide	ER	0	not probable	nd	nd	PF14541 Xylanase inhibitor C-terminal PF14543 Xylanase inhibitor N-terminal	IPR006121 Heavy metal-associated domain, HMA IPR021109 Aspartic peptidase domain IPR001461 Aspartic peptidase A1 family IPR001969 Aspartic peptidase, active site IPR033121 Peptidase family A1 domain IPR032799 Xylanase inhibitor, C-terminal IPR032861 Xylanase inhibitor, N-terminal	PS00141 ASP_PROTEASE Eukaryotic and viral aspartyl proteases active site. PS00294 PRENYLATION Prenyl group binding site (CAAX box).
	A0A1D6CD86	A0A1D6CD86_WHEAT	1	1	1	1	Uncharacterized protein	Proteases	Asp protease	Asp protease (peptidase A1)	/	TP: Signal peptide/SP: Signal peptide	Signal peptide	ER	1	not probable	nd	nd	PF14541 Xylanase inhibitor C-terminal PF14543 Xylanase inhibitor N-terminal	IPR001461 Aspartic peptidase A1 family IPR021109 Aspartic peptidase domain IPR032799 Xylanase inhibitor, C-terminal IPR032861 Xylanase inhibitor, N-terminal IPR033121 Peptidase family A1 domain
	A0A1D6D9R8	A0A1D6D9R8_WHEAT	1	1	1	1	Uncharacterized protein	Proteases	Asp protease	Asp protease (peptidase A1)	/	TP: Signal peptide/SP: Signal peptide	Signal peptide	ER	0	not probable	nd	nd	PF14541 Xylanase inhibitor C-terminal PF14543 Xylanase inhibitor N-terminal	IPR021109 Aspartic peptidase domain IPR033121 Peptidase family A1 domain IPR001461 Aspartic peptidase A1 family IPR033868 Xylanase inhibitor I-like IPR032799 Xylanase inhibitor, C-terminal IPR032861 Xylanase inhibitor, N-terminal
	A0A1D6RYR6	A0A1D6RYR6_WHEAT	1	1	1	1	Uncharacterized protein	Proteases	Asp protease	Asp protease (peptidase A1)	/	TP: Signal peptide/SP: Signal peptide	Signal peptide	ER	1	not probable	nd	nd	PF14541 Xylanase inhibitor C-terminal PF14543 Xylanase inhibitor N-terminal	IPR032799 Xylanase inhibitor, C-terminal IPR001461 Aspartic peptidase A1 family IPR021109 Aspartic peptidase domain IPR032861 Xylanase inhibitor, N-terminal IPR033121 Peptidase family A1 domain
	A0A1D6S0D2	A0A1D6S0D2_WHEAT	1	1	1	1	Uncharacterized protein	Proteases	Asp protease	Asp protease (peptidase A1)	/	TP: Signal peptide/SP: Signal peptide	Signal peptide	ER	1	not probable	nd	nd	PF14541 Xylanase inhibitor C-terminal PF14543 Xylanase inhibitor N-terminal	IPR001461 Aspartic peptidase A1 family IPR021109 Aspartic peptidase domain IPR033121 Peptidase family A1 domain IPR032799 Xylanase inhibitor, C-terminal IPR032861 Xylanase inhibitor, N-terminal IPR001969 Aspartic peptidase, active site	PS00141 ASP_PROTEASE Eukaryotic and viral aspartyl proteases active site. PS00342 MICROBODIES_CTER Microbodies C-terminal targeting signal.
	A0A1D6S9Z1	A0A1D6S9Z1_WHEAT	1	1	1	1	Uncharacterized protein	Proteases	Asp protease	Asp protease (peptidase A1)	/	TP: Signal peptide/SP: Signal peptide	Signal peptide	ER	1	not probable	nd	nd	PF14541 Xylanase inhibitor C-terminal PF14543 Xylanase inhibitor N-terminal	IPR032799 Xylanase inhibitor, C-terminal IPR021109 Aspartic peptidase domain IPR001461 Aspartic peptidase A1 family IPR032861 Xylanase inhibitor, N-terminal IPR033121 Peptidase family A1 domain
	W5EU17	W5EU17_WHEAT	1	1	1	1	Uncharacterized protein	Proteases	Asp protease	Asp protease (peptidase A1)	/	TP: Signal peptide/SP: Signal peptide	Signal peptide	ER	0	not probable	nd	nd	PF14541 Xylanase inhibitor C-terminal PF14543 Xylanase inhibitor N-terminal	IPR032799 Xylanase inhibitor, C-terminal IPR032861 Xylanase inhibitor, N-terminal IPR021109 Aspartic peptidase domain IPR033121 Peptidase family A1 domain IPR001461 Aspartic peptidase A1 family
	A0A1D5SEC7	A0A1D5SEC7_WHEAT	0	0	1	0	Uncharacterized protein	Proteases	Cys protease	Cys protease (papain family) (Peptidase family C1A)	/	TP: Signal peptide/SP: Signal peptide	Signal peptide	ER	1	not probable	nd	nd	PF00112 Papain family cysteine protease PF00396 Granulin PF08246 Cathepsin propeptide inhibitor domain (I29)	IPR013128 Peptidase C1A IPR000668 Peptidase C1A, papain C-terminal IPR000118 Granulin IPR000169 Cysteine peptidase, cysteine active site IPR025661 Cysteine peptidase, asparagine active site IPR013201 Cathepsin propeptide inhibitor domain (I29) IPR025660 Cysteine peptidase, histidine active site	PS00139 THIOL_PROTEASE_CYS Eukaryotic thiol (cysteine) proteases cysteine active site. PS00639 THIOL_PROTEASE_HIS Eukaryotic thiol (cysteine) proteases histidine active site. PS00640 THIOL_PROTEASE_ASN Eukaryotic thiol (cysteine) proteases asparagine active site. PS50310 ALA_RICH Alanine-rich region profile. PS50311 CYS_RICH Cysteine-rich region profile.
	A0A1D5UU18	A0A1D5UU18_WHEAT	0	1	1	0	Uncharacterized protein	Proteases	Cys protease	Cys protease (papain family) (Peptidase family C1A)	/	TP: Signal peptide/SP: Signal peptide	Signal peptide	ER	1	not probable	nd	nd	PF00112 Papain family cysteine protease PF00396 Granulin PF08246 Cathepsin propeptide inhibitor domain (I29)	IPR000118 Granulin IPR000169 Cysteine peptidase, cysteine active site IPR000668 Peptidase C1A, papain C-terminal IPR013128 Peptidase C1A IPR013201 Cathepsin propeptide inhibitor domain (I29) IPR025660 Cysteine peptidase, histidine active site IPR025661 Cysteine peptidase, asparagine active site	PS00118 PA2_HIS Phospholipase A2 histidine active site. PS00139 THIOL_PROTEASE_CYS Eukaryotic thiol (cysteine) proteases cysteine active site. PS00639 THIOL_PROTEASE_HIS Eukaryotic thiol (cysteine) proteases histidine active site. PS00640 THIOL_PROTEASE_ASN Eukaryotic thiol (cysteine) proteases asparagine active site. PS01186 EGF_2 EGF-like domain signature 2. PS50099 PRO_RICH Proline-rich region…
	A0A1D5U8R9	A0A1D5U8R9_WHEAT	0	0	0	1	Uncharacterized protein	Proteases	Cys protease	Cys protease (papain family) (Peptidase family C1A)	/	TP: Mitochondrial/SP: Signal peptide	Signal peptide	ER	0	lowly probable	nd	nd	PF00112 Papain family cysteine protease PF08246 Cathepsin propeptide inhibitor domain (I29)	IPR000668 Peptidase C1A, papain C-terminal IPR025660 Cysteine peptidase, histidine active site IPR013201 Cathepsin propeptide inhibitor domain (I29) IPR000169 Cysteine peptidase, cysteine active site IPR025661 Cysteine peptidase, asparagine active site IPR013128 Peptidase C1A	PS00139 THIOL_PROTEASE_CYS Eukaryotic thiol (cysteine) proteases cysteine active site. PS00639 THIOL_PROTEASE_HIS Eukaryotic thiol (cysteine) proteases histidine active site. PS00640 THIOL_PROTEASE_ASN Eukaryotic thiol (cysteine) proteases asparagine active site.
	A0A1D5WJ53	A0A1D5WJ53_WHEAT	0	0	1	1	Uncharacterized protein	Proteases	Cys protease	Cys protease (papain family) (Peptidase family C1A)	/	TP: Signal peptide/SP: Signal peptide	Signal peptide	ER	1	not probable	nd	nd	PF00112 Papain family cysteine protease PF08246 Cathepsin propeptide inhibitor domain (I29)	IPR025661 Cysteine peptidase, asparagine active site IPR025660 Cysteine peptidase, histidine active site IPR000169 Cysteine peptidase, cysteine active site IPR013128 Peptidase C1A IPR013201 Cathepsin propeptide inhibitor domain (I29) IPR000668 Peptidase C1A, papain C-terminal	PS00016 RGD Cell attachment sequence. PS00139 THIOL_PROTEASE_CYS Eukaryotic thiol (cysteine) proteases cysteine active site. PS00639 THIOL_PROTEASE_HIS Eukaryotic thiol (cysteine) proteases histidine active site. PS00640 THIOL_PROTEASE_ASN Eukaryotic thiol (cysteine) proteases asparagine active site.
	A0A1D5T9I3	A0A1D5T9I3_WHEAT	0	0	1	1	Uncharacterized protein	Proteases	Cys protease	Cys protease (papain family) (Peptidase family C1A)	/	TP: Signal peptide/SP: Signal peptide	Signal peptide	ER	0	not probable	nd	nd	PF08246 Cathepsin propeptide inhibitor domain (I29) PF00112 Papain family cysteine protease	IPR000668 Peptidase C1A, papain C-terminal IPR025661 Cysteine peptidase, asparagine active site IPR013201 Cathepsin propeptide inhibitor domain (I29) IPR013128 Peptidase C1A IPR025660 Cysteine peptidase, histidine active site IPR000169 Cysteine peptidase, cysteine active site	PS00029 LEUCINE_ZIPPER Leucine zipper pattern. PS00139 THIOL_PROTEASE_CYS Eukaryotic thiol (cysteine) proteases cysteine active site. PS00639 THIOL_PROTEASE_HIS Eukaryotic thiol (cysteine) proteases histidine active site. PS00640 THIOL_PROTEASE_ASN Eukaryotic thiol (cysteine) proteases asparagine active site.
	A0A1D5U3N1	A0A1D5U3N1_WHEAT	0	0	1	1	Uncharacterized protein	Proteases	Cys protease	Cys protease (papain family) (Peptidase family C1A)	/	TP: Signal peptide/SP: Signal peptide	Signal peptide	ER	1	not probable	nd	nd	PF00396 Granulin PF00112 Papain family cysteine protease PF08246 Cathepsin propeptide inhibitor domain (I29)	IPR013128 Peptidase C1A IPR025660 Cysteine peptidase, histidine active site IPR000118 Granulin IPR025661 Cysteine peptidase, asparagine active site IPR000668 Peptidase C1A, papain C-terminal IPR013201 Cathepsin propeptide inhibitor domain (I29) IPR000169 Cysteine peptidase, cysteine active site	PS00139 THIOL_PROTEASE_CYS Eukaryotic thiol (cysteine) proteases cysteine active site. PS00639 THIOL_PROTEASE_HIS Eukaryotic thiol (cysteine) proteases histidine active site. PS00640 THIOL_PROTEASE_ASN Eukaryotic thiol (cysteine) proteases asparagine active site. PS50311 CYS_RICH Cysteine-rich region profile.
	A0A1D5YBM3	A0A1D5YBM3_WHEAT	0	0	1	1	Uncharacterized protein	Proteases	Cys protease	Cys protease (papain family) (Peptidase family C1A)	/	TP: Signal peptide/SP: Signal peptide	Signal peptide	ER	1	not probable	nd	nd	PF00112 Papain family cysteine protease PF08246 Cathepsin propeptide inhibitor domain (I29)	IPR000169 Cysteine peptidase, cysteine active site IPR000668 Peptidase C1A, papain C-terminal IPR013128 Peptidase C1A IPR013201 Cathepsin propeptide inhibitor domain (I29) IPR025660 Cysteine peptidase, histidine active site IPR025661 Cysteine peptidase, asparagine active site	PS00139 THIOL_PROTEASE_CYS Eukaryotic thiol (cysteine) proteases cysteine active site. PS00639 THIOL_PROTEASE_HIS Eukaryotic thiol (cysteine) proteases histidine active site. PS00640 THIOL_PROTEASE_ASN Eukaryotic thiol (cysteine) proteases asparagine active site.
	A0A1D6RU69	A0A1D6RU69_WHEAT	0	0	1	1	Uncharacterized protein	Proteases	Cys protease	Cys protease (papain family) (Peptidase family C1A)	/	TP: Signal peptide/SP: Signal peptide	Signal peptide	ER	0	not probable	nd	nd	PF00112 Papain family cysteine protease PF08246 Cathepsin propeptide inhibitor domain (I29)	IPR000668 Peptidase C1A, papain C-terminal IPR013201 Cathepsin propeptide inhibitor domain (I29) IPR025661 Cysteine peptidase, asparagine active site IPR013128 Peptidase C1A	PS00640 THIOL_PROTEASE_ASN Eukaryotic thiol (cysteine) proteases asparagine active site.
	A0A1D6SAN2	A0A1D6SAN2_WHEAT	0	0	1	1	Uncharacterized protein	Proteases	Cys protease	Cys protease (papain family) (Peptidase family C1A)	/	TP: Signal peptide/SP: Signal peptide	Signal peptide	ER	0	not probable	nd	nd	PF08246 Cathepsin propeptide inhibitor domain (I29) PF00112 Papain family cysteine protease	IPR000668 Peptidase C1A, papain C-terminal IPR013201 Cathepsin propeptide inhibitor domain (I29) IPR025660 Cysteine peptidase, histidine active site IPR013128 Peptidase C1A IPR000169 Cysteine peptidase, cysteine active site	PS00139 THIOL_PROTEASE_CYS Eukaryotic thiol (cysteine) proteases cysteine active site. PS00639 THIOL_PROTEASE_HIS Eukaryotic thiol (cysteine) proteases histidine active site.
	W5DRP9	W5DRP9_WHEAT	1	1	0	0	Uncharacterized protein	Proteases	Cys protease	Cys protease (papain family) (Peptidase family C1A)	/	TP: Signal peptide/SP: Signal peptide	Signal peptide	ER	0	not probable	nd	nd	PF00112 Papain family cysteine protease PF08246 Cathepsin propeptide inhibitor domain (I29)	IPR013201 Cathepsin propeptide inhibitor domain (I29) IPR000668 Peptidase C1A, papain C-terminal IPR013128 Peptidase C1A IPR025660 Cysteine peptidase, histidine active site IPR000169 Cysteine peptidase, cysteine active site IPR025661 Cysteine peptidase, asparagine active site	PS00016 RGD Cell attachment sequence. PS00139 THIOL_PROTEASE_CYS Eukaryotic thiol (cysteine) proteases cysteine active site. PS00639 THIOL_PROTEASE_HIS Eukaryotic thiol (cysteine) proteases histidine active site. PS00640 THIOL_PROTEASE_ASN Eukaryotic thiol (cysteine) proteases asparagine active site.
	A0A1D5Y6C5	A0A1D5Y6C5_WHEAT	1	1	0	1	Uncharacterized protein	Proteases	Cys protease	Cys protease (papain family) (Peptidase family C1A)	/	TP: Signal peptide/SP: Signal peptide	Signal peptide	ER	1	not probable	nd	nd	PF00112 Papain family cysteine protease PF08246 Cathepsin propeptide inhibitor domain (I29)	IPR000668 Peptidase C1A, papain C-terminal IPR025661 Cysteine peptidase, asparagine active site IPR013128 Peptidase C1A IPR025660 Cysteine peptidase, histidine active site IPR000169 Cysteine peptidase, cysteine active site IPR013201 Cathepsin propeptide inhibitor domain (I29)	PS00014 ER_TARGET Endoplasmic reticulum targeting sequence. PS00016 RGD Cell attachment sequence. PS00139 THIOL_PROTEASE_CYS Eukaryotic thiol (cysteine) proteases cysteine active site. PS00639 THIOL_PROTEASE_HIS Eukaryotic thiol (cysteine) proteases histidine active site. PS00640 THIOL_PROTEASE_ASN Eukaryotic thiol (cysteine) proteases asparagine active site.
	A0A1D6CY97	A0A1D6CY97_WHEAT	1	1	0	1	Uncharacterized protein	Proteases	Cys protease	Cys protease (papain family) (Peptidase family C1A)	/	TP: Signal peptide/SP: Signal peptide	Signal peptide	ER	0	not probable	nd	nd	PF00112 Papain family cysteine protease	IPR013128 Peptidase C1A IPR000668 Peptidase C1A, papain C-terminal IPR000169 Cysteine peptidase, cysteine active site IPR025660 Cysteine peptidase, histidine active site	PS00139 THIOL_PROTEASE_CYS Eukaryotic thiol (cysteine) proteases cysteine active site. PS00639 THIOL_PROTEASE_HIS Eukaryotic thiol (cysteine) proteases histidine active site.
	A0A1D6DIR1	A0A1D6DIR1_WHEAT	1	0	1	1	Uncharacterized protein	Proteases	Cys protease	Cys protease (papain family) (Peptidase family C1A)	/	TP: Signal peptide/SP: Signal peptide	Signal peptide	ER	0	not probable	nd	nd	PF00112 Papain family cysteine protease PF08246 Cathepsin propeptide inhibitor domain (I29)	IPR000668 Peptidase C1A, papain C-terminal IPR025660 Cysteine peptidase, histidine active site IPR013128 Peptidase C1A IPR013201 Cathepsin propeptide inhibitor domain (I29) IPR000169 Cysteine peptidase, cysteine active site	PS00139 THIOL_PROTEASE_CYS Eukaryotic thiol (cysteine) proteases cysteine active site. PS00639 THIOL_PROTEASE_HIS Eukaryotic thiol (cysteine) proteases histidine active site.
	W5DVG4	W5DVG4_WHEAT	1	1	1	1	Uncharacterized protein	Proteases	Cys protease	Cys protease (papain family) (Peptidase family C1A)	/	TP: Signal peptide/SP: Signal peptide	Signal peptide	ER	0	not probable	nd	nd	PF00112 Papain family cysteine protease PF08127 Peptidase family C1 propeptide	IPR000169 Cysteine peptidase, cysteine active site IPR013128 Peptidase C1A IPR000668 Peptidase C1A, papain C-terminal IPR025660 Cysteine peptidase, histidine active site IPR012599 Peptidase C1A, propeptide	PS00139 THIOL_PROTEASE_CYS Eukaryotic thiol (cysteine) proteases cysteine active site. PS00639 THIOL_PROTEASE_HIS Eukaryotic thiol (cysteine) proteases histidine active site.
	A0A1D5YQV0	A0A1D5YQV0_WHEAT	0	0	1	0	Uncharacterized protein	Proteases	Cys protease	Peptidase family C13 (legumain family)	/	TP: Signal peptide/SP: Signal peptide	Signal peptide	ER	1	not probable	nd	nd	PF01650 Peptidase C13 family	IPR001096 Peptidase C13, legumain
	A0A1D5ZCL0	A0A1D5ZCL0_WHEAT	0	0	1	1	Uncharacterized protein	Proteases	Cys protease	Peptidase family C13 (legumain family)	/	TP: Signal peptide/SP: Signal peptide	Signal peptide	ER	0	not probable	nd	nd	PF01650 Peptidase C13 family	IPR001096 Peptidase C13, legumain
	A0A1D5T985	A0A1D5T985_WHEAT	0	1	1	1	Uncharacterized protein	Proteases	Cys protease	Peptidase family C13 (legumain family)	/	TP: Signal peptide/SP: Signal peptide	Signal peptide	ER	0	not probable	nd	nd	PF01650 Peptidase C13 family	IPR001096 Peptidase C13, legumain
	A0A1D5TAS4	A0A1D5TAS4_WHEAT	0	1	1	1	Uncharacterized protein	Proteases	Cys protease	Peptidase family C13 (legumain family)	/	TP: Signal peptide/SP: Signal peptide	Signal peptide	ER	1	not probable	nd	nd	PF01650 Peptidase C13 family	IPR001096 Peptidase C13, legumain
	A0A1D5URK7	A0A1D5URK7_WHEAT	0	1	1	1	Uncharacterized protein	Proteases	Cys protease	Peptidase family C13 (legumain family)	/	TP: Signal peptide/SP: Signal peptide	Signal peptide	ER	0	not probable	nd	nd	PF01650 Peptidase C13 family	IPR001096 Peptidase C13, legumain
	A0A1D5UTR7	A0A1D5UTR7_WHEAT	0	1	1	1	Uncharacterized protein	Proteases	Cys protease	Peptidase family C13 (legumain family)	/	TP: Signal peptide/SP: Signal peptide	Signal peptide	ER	1	not probable	nd	nd	PF01650 Peptidase C13 family	IPR001096 Peptidase C13, legumain
	A0A1D6A854	A0A1D6A854_WHEAT	0	1	1	1	Uncharacterized protein	Proteases	Cys protease	Peptidase family C13 (legumain family)	/	TP: Signal peptide/SP: Signal peptide	Signal peptide	ER	0	not probable	nd	nd	PF01650 Peptidase C13 family	IPR001096 Peptidase C13, legumain
	A0A1D5UNY7	A0A1D5UNY7_WHEAT	1	1	0	1	Uncharacterized protein	Proteases	Cys protease	Peptidase family C13 (legumain family)	/	TP: Signal peptide/SP: Signal peptide	Signal peptide	ER	0	not probable	nd	nd	PF01650 Peptidase C13 family	IPR001096 Peptidase C13, legumain
	A0A1D5U2F9	A0A1D5U2F9_WHEAT	1	1	1	1	Uncharacterized protein	Proteases	Cys protease	Peptidase family C13 (legumain family)	/	TP: Signal peptide/SP: Signal peptide	Signal peptide	ER	0	not probable	nd	nd	PF01650 Peptidase C13 family	IPR001096 Peptidase C13, legumain
	W5BFI4	W5BFI4_WHEAT	1	1	1	1	Uncharacterized protein	Proteases	Cys protease	Peptidase family C13 (legumain family)	/	TP: Signal peptide/SP: Signal peptide	Signal peptide	ER	1	not probable	nd	nd	PF01650 Peptidase C13 family	IPR001096 Peptidase C13, legumain
	A0A1D5VGK2	A0A1D5VGK2_WHEAT	0	0	1	0	Carboxypeptidase	Proteases	Ser carboxypeptidase	Ser carboxypeptidase (peptidase S10)	/	TP: Mitochondrial/SP: Signal peptide	Signal peptide	possibly ER	0	not probable	nd	nd	PF00450 Serine carboxypeptidase	IPR001563 Peptidase S10, serine carboxypeptidase IPR029058 Alpha/Beta hydrolase fold IPR018202 Serine carboxypeptidase, serine active site	PS00131 CARBOXYPEPT_SER_SER Serine carboxypeptidases, serine active site.
	A0A1D5WVM8	A0A1D5WVM8_WHEAT	0	0	1	0	Carboxypeptidase	Proteases	Ser carboxypeptidase	Ser carboxypeptidase (peptidase S10)	/	TP: Mitochondrial/SP: Signal peptide	Signal peptide	possibly ER	0	not probable	nd	nd	PF00450 Serine carboxypeptidase	IPR018202 Serine carboxypeptidase, serine active site IPR029058 Alpha/Beta hydrolase fold IPR001563 Peptidase S10, serine carboxypeptidase	PS00131 CARBOXYPEPT_SER_SER Serine carboxypeptidases, serine active site.
	A0A1D6B5T9	A0A1D6B5T9_WHEAT	0	0	1	0	Carboxypeptidase	Proteases	Ser carboxypeptidase	Ser carboxypeptidase (peptidase S10)	/	TP: Signal peptide/SP: Signal peptide	Signal peptide	ER	1	not probable	nd	nd	PF00450 Serine carboxypeptidase	IPR001563 Peptidase S10, serine carboxypeptidase IPR018202 Serine carboxypeptidase, serine active site IPR029058 Alpha/Beta hydrolase fold IPR033124 Serine carboxypeptidases, histidine active site	PS00131 CARBOXYPEPT_SER_SER Serine carboxypeptidases, serine active site. PS00560 CARBOXYPEPT_SER_HIS Serine carboxypeptidases, histidine active site.
	A0A1D6AJG6	A0A1D6AJG6_WHEAT	0	1	1	0	Carboxypeptidase	Proteases	Ser carboxypeptidase	Ser carboxypeptidase (peptidase S10)	/	TP: Signal peptide/SP: Signal peptide	Signal peptide	ER	1	not probable	nd	nd	PF00450 Serine carboxypeptidase	IPR001563 Peptidase S10, serine carboxypeptidase IPR029058 Alpha/Beta hydrolase fold IPR033124 Serine carboxypeptidases, histidine active site IPR018202 Serine carboxypeptidase, serine active site	PS00131 CARBOXYPEPT_SER_SER Serine carboxypeptidases, serine active site. PS00560 CARBOXYPEPT_SER_HIS Serine carboxypeptidases, histidine active site.
	A0A1D5RVQ7	A0A1D5RVQ7_WHEAT	0	0	1	1	Carboxypeptidase	Proteases	Ser carboxypeptidase	Ser carboxypeptidase (peptidase S10)	/	TP: Signal peptide/SP: Signal peptide	Signal peptide	ER	0	not probable	nd	nd	PF00450 Serine carboxypeptidase	IPR029058 Alpha/Beta hydrolase fold IPR001563 Peptidase S10, serine carboxypeptidase IPR018202 Serine carboxypeptidase, serine active site	PS00131 CARBOXYPEPT_SER_SER Serine carboxypeptidases, serine active site. PS00178 AA_TRNA_LIGASE_I Aminoacyl-transfer RNA synthetases class-I signature.
	A0A1D5TRD1	A0A1D5TRD1_WHEAT	0	0	1	1	Carboxypeptidase	Proteases	Ser carboxypeptidase	Ser carboxypeptidase (peptidase S10)	/	TP: Signal peptide/SP: Signal peptide	Signal peptide	ER	1	not probable	nd	nd	PF00450 Serine carboxypeptidase	IPR001563 Peptidase S10, serine carboxypeptidase IPR018202 Serine carboxypeptidase, serine active site IPR029058 Alpha/Beta hydrolase fold	PS00131 CARBOXYPEPT_SER_SER Serine carboxypeptidases, serine active site.
	A0A1D5V081	A0A1D5V081_WHEAT	0	0	1	1	Carboxypeptidase	Proteases	Ser carboxypeptidase	Ser carboxypeptidase (peptidase S10)	/	TP: Mitochondrial/SP: Signal peptide	Signal peptide	ER	1	not probable	nd	nd	PF00450 Serine carboxypeptidase	IPR001563 Peptidase S10, serine carboxypeptidase IPR029058 Alpha/Beta hydrolase fold IPR018202 Serine carboxypeptidase, serine active site IPR033124 Serine carboxypeptidases, histidine active site	PS00131 CARBOXYPEPT_SER_SER Serine carboxypeptidases, serine active site. PS00560 CARBOXYPEPT_SER_HIS Serine carboxypeptidases, histidine active site.
	A0A1D5VGK3	A0A1D5VGK3_WHEAT	0	0	1	1	Carboxypeptidase	Proteases	Ser carboxypeptidase	Ser carboxypeptidase (peptidase S10)	/	TP: Mitochondrial/SP: Signal peptide	Signal peptide	possibly ER	0	not probable	nd	nd	PF00450 Serine carboxypeptidase	IPR001563 Peptidase S10, serine carboxypeptidase IPR018202 Serine carboxypeptidase, serine active site IPR029058 Alpha/Beta hydrolase fold	PS00131 CARBOXYPEPT_SER_SER Serine carboxypeptidases, serine active site.
	A0A1D5WLF6	A0A1D5WLF6_WHEAT	0	0	1	1	Carboxypeptidase	Proteases	Ser carboxypeptidase	Ser carboxypeptidase (peptidase S10)	/	TP: Signal peptide/SP: Signal peptide	Signal peptide	ER	2	not probable	nd	nd	PF00450 Serine carboxypeptidase	IPR029058 Alpha/Beta hydrolase fold IPR018202 Serine carboxypeptidase, serine active site IPR001563 Peptidase S10, serine carboxypeptidase IPR033124 Serine carboxypeptidases, histidine active site	PS00131 CARBOXYPEPT_SER_SER Serine carboxypeptidases, serine active site. PS00560 CARBOXYPEPT_SER_HIS Serine carboxypeptidases, histidine active site.
	A0A1D5YFE5	A0A1D5YFE5_WHEAT	0	0	1	1	Uncharacterized protein	Proteases	Ser carboxypeptidase	Ser carboxypeptidase (peptidase S10)	/	TP: Signal peptide/SP: Signal peptide	Signal peptide	ER	0	not probable	nd	nd	PF00450 Serine carboxypeptidase	IPR001563 Peptidase S10, serine carboxypeptidase IPR029058 Alpha/Beta hydrolase fold IPR033124 Serine carboxypeptidases, histidine active site	PS00342 MICROBODIES_CTER Microbodies C-terminal targeting signal. PS00560 CARBOXYPEPT_SER_HIS Serine carboxypeptidases, histidine active site.
	A0A1D6AB89	A0A1D6AB89_WHEAT	0	0	1	1	Carboxypeptidase	Proteases	Ser carboxypeptidase	Ser carboxypeptidase (peptidase S10)	/	TP: Signal peptide/SP: Signal peptide	Signal peptide	ER	0	not probable	nd	nd	PF00450 Serine carboxypeptidase	IPR001563 Peptidase S10, serine carboxypeptidase IPR018202 Serine carboxypeptidase, serine active site IPR029058 Alpha/Beta hydrolase fold IPR033124 Serine carboxypeptidases, histidine active site	PS00131 CARBOXYPEPT_SER_SER Serine carboxypeptidases, serine active site. PS00560 CARBOXYPEPT_SER_HIS Serine carboxypeptidases, histidine active site.
	A0A1D6BAR0	A0A1D6BAR0_WHEAT	0	0	1	1	Carboxypeptidase	Proteases	Ser carboxypeptidase	Ser carboxypeptidase (peptidase S10)	/	TP: Signal peptide/SP: Signal peptide	Signal peptide	ER	0	not probable	nd	nd	PF00450 Serine carboxypeptidase	IPR018202 Serine carboxypeptidase, serine active site IPR001563 Peptidase S10, serine carboxypeptidase IPR029058 Alpha/Beta hydrolase fold IPR033124 Serine carboxypeptidases, histidine active site	PS00131 CARBOXYPEPT_SER_SER Serine carboxypeptidases, serine active site. PS00560 CARBOXYPEPT_SER_HIS Serine carboxypeptidases, histidine active site.
	A0A1D6BBM9	A0A1D6BBM9_WHEAT	0	0	1	1	Carboxypeptidase	Proteases	Ser carboxypeptidase	Ser carboxypeptidase (peptidase S10)	/	TP: Signal peptide/SP: Signal peptide	Signal peptide	ER	1	not probable	nd	nd	PF00450 Serine carboxypeptidase	IPR001563 Peptidase S10, serine carboxypeptidase IPR033124 Serine carboxypeptidases, histidine active site IPR029058 Alpha/Beta hydrolase fold IPR018202 Serine carboxypeptidase, serine active site	PS00131 CARBOXYPEPT_SER_SER Serine carboxypeptidases, serine active site. PS00560 CARBOXYPEPT_SER_HIS Serine carboxypeptidases, histidine active site.
	A0A1D6BXA9	A0A1D6BXA9_WHEAT	0	0	1	1	Carboxypeptidase	Proteases	Ser carboxypeptidase	Ser carboxypeptidase (peptidase S10)	/	TP: Signal peptide/SP: Signal peptide	Signal peptide	ER	0	lowly probable	nd	nd	PF00450 Serine carboxypeptidase	IPR001563 Peptidase S10, serine carboxypeptidase IPR033124 Serine carboxypeptidases, histidine active site IPR029058 Alpha/Beta hydrolase fold IPR018202 Serine carboxypeptidase, serine active site	PS00131 CARBOXYPEPT_SER_SER Serine carboxypeptidases, serine active site. PS00560 CARBOXYPEPT_SER_HIS Serine carboxypeptidases, histidine active site.
	A0A1D6CYB3	A0A1D6CYB3_WHEAT	0	0	1	1	Carboxypeptidase	Proteases	Ser carboxypeptidase	Ser carboxypeptidase (peptidase S10)	/	TP: Signal peptide/SP: Signal peptide	Signal peptide	ER	0	not probable	nd	nd	PF00450 Serine carboxypeptidase	IPR001563 Peptidase S10, serine carboxypeptidase IPR018202 Serine carboxypeptidase, serine active site IPR029058 Alpha/Beta hydrolase fold	PS00131 CARBOXYPEPT_SER_SER Serine carboxypeptidases, serine active site.
	A0A1D6S7Q5	A0A1D6S7Q5_WHEAT	0	0	1	1	Carboxypeptidase	Proteases	Ser carboxypeptidase	Ser carboxypeptidase (peptidase S10)	/	TP: Signal peptide/SP: Signal peptide	No signal peptide	possibly ER	1	not probable	nd	nd	PF00450 Serine carboxypeptidase	IPR001563 Peptidase S10, serine carboxypeptidase IPR029058 Alpha/Beta hydrolase fold IPR033124 Serine carboxypeptidases, histidine active site IPR018202 Serine carboxypeptidase, serine active site	PS00131 CARBOXYPEPT_SER_SER Serine carboxypeptidases, serine active site. PS00560 CARBOXYPEPT_SER_HIS Serine carboxypeptidases, histidine active site.
	W5EMX4	W5EMX4_WHEAT	0	0	1	1	Uncharacterized protein	Proteases	Ser carboxypeptidase	Ser carboxypeptidase (peptidase S10)	/	TP: Signal peptide/SP: Signal peptide	Signal peptide	ER	1	not probable	nd	nd	PF00450 Serine carboxypeptidase	IPR001563 Peptidase S10, serine carboxypeptidase IPR029058 Alpha/Beta hydrolase fold IPR033124 Serine carboxypeptidases, histidine active site	PS00560 CARBOXYPEPT_SER_HIS Serine carboxypeptidases, histidine active site.
	W5ATF3	W5ATF3_WHEAT	0	1	1	1	Carboxypeptidase	Proteases	Ser carboxypeptidase	Ser carboxypeptidase (peptidase S10)	/	TP: Signal peptide/SP: Signal peptide	Signal peptide	ER	0	not probable	nd	nd	PF00450 Serine carboxypeptidase	IPR001563 Peptidase S10, serine carboxypeptidase IPR018202 Serine carboxypeptidase, serine active site IPR029058 Alpha/Beta hydrolase fold IPR033124 Serine carboxypeptidases, histidine active site	PS00131 CARBOXYPEPT_SER_SER Serine carboxypeptidases, serine active site. PS00560 CARBOXYPEPT_SER_HIS Serine carboxypeptidases, histidine active site.
	A0A1D5VM70	A0A1D5VM70_WHEAT	1	1	0	0	Carboxypeptidase	Proteases	Ser carboxypeptidase	Ser carboxypeptidase (peptidase S10)	/	TP: Signal peptide/SP: Signal peptide	Signal peptide	ER	0	not probable	nd	nd	PF00450 Serine carboxypeptidase	IPR029058 Alpha/Beta hydrolase fold IPR001563 Peptidase S10, serine carboxypeptidase IPR018202 Serine carboxypeptidase, serine active site IPR033124 Serine carboxypeptidases, histidine active site	PS00131 CARBOXYPEPT_SER_SER Serine carboxypeptidases, serine active site. PS00560 CARBOXYPEPT_SER_HIS Serine carboxypeptidases, histidine active site.
	A0A1D6RHJ2	A0A1D6RHJ2_WHEAT	1	1	0	0	Carboxypeptidase	Proteases	Ser carboxypeptidase	Ser carboxypeptidase (peptidase S10)	/	TP: Mitochondrial/SP: Signal peptide	Signal peptide	ER	0	not probable	nd	nd	PF00450 Serine carboxypeptidase	IPR029058 Alpha/Beta hydrolase fold IPR001563 Peptidase S10, serine carboxypeptidase IPR018202 Serine carboxypeptidase, serine active site IPR033124 Serine carboxypeptidases, histidine active site	PS00131 CARBOXYPEPT_SER_SER Serine carboxypeptidases, serine active site. PS00560 CARBOXYPEPT_SER_HIS Serine carboxypeptidases, histidine active site.
	A0A1D6B2D8	A0A1D6B2D8_WHEAT	1	1	0	1	Carboxypeptidase	Proteases	Ser carboxypeptidase	Ser carboxypeptidase (peptidase S10)	/	TP: Signal peptide/SP: Signal peptide	Signal peptide	ER	1	not probable	nd	nd	PF00450 Serine carboxypeptidase	IPR001563 Peptidase S10, serine carboxypeptidase IPR018202 Serine carboxypeptidase, serine active site IPR029058 Alpha/Beta hydrolase fold IPR033124 Serine carboxypeptidases, histidine active site	PS00131 CARBOXYPEPT_SER_SER Serine carboxypeptidases, serine active site. PS00560 CARBOXYPEPT_SER_HIS Serine carboxypeptidases, histidine active site.
	W5AC96	W5AC96_WHEAT	1	1	0	1	Carboxypeptidase	Proteases	Ser carboxypeptidase	Ser carboxypeptidase (peptidase S10)	/	TP: Signal peptide/SP: Signal peptide	Signal peptide	ER	0	not probable	nd	nd	PF00450 Serine carboxypeptidase	IPR033124 Serine carboxypeptidases, histidine active site IPR029058 Alpha/Beta hydrolase fold IPR018202 Serine carboxypeptidase, serine active site IPR001563 Peptidase S10, serine carboxypeptidase	PS00131 CARBOXYPEPT_SER_SER Serine carboxypeptidases, serine active site. PS00560 CARBOXYPEPT_SER_HIS Serine carboxypeptidases, histidine active site.
	A0A1D6C2C9	A0A1D6C2C9_WHEAT	1	0	1	1	Carboxypeptidase	Proteases	Ser carboxypeptidase	Ser carboxypeptidase (peptidase S10)	/	TP: Signal peptide/SP: Signal peptide	Signal peptide	ER	1	not probable	nd	nd	PF00450 Serine carboxypeptidase	IPR029058 Alpha/Beta hydrolase fold IPR001563 Peptidase S10, serine carboxypeptidase IPR033124 Serine carboxypeptidases, histidine active site IPR018202 Serine carboxypeptidase, serine active site	PS00131 CARBOXYPEPT_SER_SER Serine carboxypeptidases, serine active site. PS00560 CARBOXYPEPT_SER_HIS Serine carboxypeptidases, histidine active site.
	A0A077RXY9	A0A077RXY9_WHEAT	1	1	1	1	Carboxypeptidase	Proteases	Ser carboxypeptidase	Ser carboxypeptidase (peptidase S10)	/	TP: Signal peptide/SP: Signal peptide	Signal peptide	ER	0	not probable	nd	nd	PF00450 Serine carboxypeptidase	IPR001563 Peptidase S10, serine carboxypeptidase IPR018202 Serine carboxypeptidase, serine active site IPR029058 Alpha/Beta hydrolase fold IPR033124 Serine carboxypeptidases, histidine active site	PS00131 CARBOXYPEPT_SER_SER Serine carboxypeptidases, serine active site. PS00560 CARBOXYPEPT_SER_HIS Serine carboxypeptidases, histidine active site.
	A0A1D5RSR8	A0A1D5RSR8_WHEAT	1	1	1	1	Carboxypeptidase	Proteases	Ser carboxypeptidase	Ser carboxypeptidase (peptidase S10)	/	TP: Signal peptide/SP: Signal peptide	Signal peptide	ER	1	not probable	nd	nd	PF00450 Serine carboxypeptidase	IPR001563 Peptidase S10, serine carboxypeptidase IPR018202 Serine carboxypeptidase, serine active site IPR029058 Alpha/Beta hydrolase fold	PS00029 LEUCINE_ZIPPER Leucine zipper pattern. PS00131 CARBOXYPEPT_SER_SER Serine carboxypeptidases, serine active site.
	A0A1D5SR02	A0A1D5SR02_WHEAT	1	1	1	1	Carboxypeptidase	Proteases	Ser carboxypeptidase	Ser carboxypeptidase (peptidase S10)	/	TP: Signal peptide/SP: Signal peptide	Signal peptide	ER	1	not probable	nd	nd	PF00450 Serine carboxypeptidase	IPR001563 Peptidase S10, serine carboxypeptidase IPR029058 Alpha/Beta hydrolase fold IPR018202 Serine carboxypeptidase, serine active site	PS00029 LEUCINE_ZIPPER Leucine zipper pattern. PS00131 CARBOXYPEPT_SER_SER Serine carboxypeptidases, serine active site.
	A0A1D5U4G8	A0A1D5U4G8_WHEAT	1	1	1	1	Carboxypeptidase	Proteases	Ser carboxypeptidase	Ser carboxypeptidase (peptidase S10)	/	TP: Signal peptide/SP: Signal peptide	Signal peptide	ER	0	not probable	nd	nd	PF00450 Serine carboxypeptidase	IPR018202 Serine carboxypeptidase, serine active site IPR001563 Peptidase S10, serine carboxypeptidase IPR033124 Serine carboxypeptidases, histidine active site IPR029058 Alpha/Beta hydrolase fold	PS00131 CARBOXYPEPT_SER_SER Serine carboxypeptidases, serine active site. PS00560 CARBOXYPEPT_SER_HIS Serine carboxypeptidases, histidine active site.
	A0A1D5UUT9	A0A1D5UUT9_WHEAT	1	1	1	1	Carboxypeptidase	Proteases	Ser carboxypeptidase	Ser carboxypeptidase (peptidase S10)	/	TP: Signal peptide/SP: Signal peptide	Signal peptide	ER	1	lowly probable	nd	nd	PF00450 Serine carboxypeptidase	IPR029058 Alpha/Beta hydrolase fold IPR018202 Serine carboxypeptidase, serine active site IPR001563 Peptidase S10, serine carboxypeptidase	PS00131 CARBOXYPEPT_SER_SER Serine carboxypeptidases, serine active site.
	A0A1D6BMN6	A0A1D6BMN6_WHEAT	1	1	1	1	Carboxypeptidase	Proteases	Ser carboxypeptidase	Ser carboxypeptidase (peptidase S10)	/	TP: Signal peptide/SP: Signal peptide	Signal peptide	ER	1	not probable	nd	nd	PF00450 Serine carboxypeptidase	IPR018202 Serine carboxypeptidase, serine active site IPR029058 Alpha/Beta hydrolase fold IPR001563 Peptidase S10, serine carboxypeptidase IPR033124 Serine carboxypeptidases, histidine active site	PS00131 CARBOXYPEPT_SER_SER Serine carboxypeptidases, serine active site. PS00560 CARBOXYPEPT_SER_HIS Serine carboxypeptidases, histidine active site. PS50316 HIS_RICH Histidine-rich region profile.
	W5ECS4	W5ECS4_WHEAT	1	1	1	1	Carboxypeptidase	Proteases	Ser carboxypeptidase	Ser carboxypeptidase (peptidase S10)	/	TP: Signal peptide/SP: Signal peptide	Signal peptide	ER	1	not probable	nd	nd	PF00450 Serine carboxypeptidase	IPR001563 Peptidase S10, serine carboxypeptidase IPR018202 Serine carboxypeptidase, serine active site IPR029058 Alpha/Beta hydrolase fold IPR033124 Serine carboxypeptidases, histidine active site	PS00016 RGD Cell attachment sequence. PS00131 CARBOXYPEPT_SER_SER Serine carboxypeptidases, serine active site. PS00560 CARBOXYPEPT_SER_HIS Serine carboxypeptidases, histidine active site. PS51257 PROKAR_LIPOPROTEIN Prokaryotic membrane lipoprotein lipid attachment site profile.
	A0A1D5RTD3	A0A1D5RTD3_WHEAT	0	0	1	1	Uncharacterized protein	Proteases	Ser carboxypeptidase	Ser carboxypeptidase (peptidase S28)	/	TP: Signal peptide/SP: Signal peptide	Signal peptide	ER	1	not probable	nd	nd	PF05577 Serine carboxypeptidase S28	IPR008758 Peptidase S28 IPR029058 Alpha/Beta hydrolase fold
	A0A1D5SSX8	A0A1D5SSX8_WHEAT	0	0	1	1	Uncharacterized protein	Proteases	Ser carboxypeptidase	Ser carboxypeptidase (peptidase S28)	/	TP: Signal peptide/SP: Signal peptide	Signal peptide	ER	0	not probable	nd	nd	PF05577 Serine carboxypeptidase S28	IPR008758 Peptidase S28 IPR029058 Alpha/Beta hydrolase fold
	A0A1D6BPD8	A0A1D6BPD8_WHEAT	0	0	1	1	Uncharacterized protein	Proteases	Ser carboxypeptidase	Ser carboxypeptidase (peptidase S28)	/	TP: Mitochondrial/SP: Signal peptide	Signal peptide	mitochondrial	1	not probable	nd	nd	PF05577 Serine carboxypeptidase S28	IPR008758 Peptidase S28 IPR029058 Alpha/Beta hydrolase fold
	A0A1D6CBH1	A0A1D6CBH1_WHEAT	0	0	1	1	Uncharacterized protein	Proteases	Ser carboxypeptidase	Ser carboxypeptidase (peptidase S28)	/	TP: Signal peptide/SP: Signal peptide	Signal peptide	ER	1	lowly probable	nd	nd	PF05577 Serine carboxypeptidase S28	IPR029058 Alpha/Beta hydrolase fold IPR008758 Peptidase S28
	A0A077S0B2	A0A077S0B2_WHEAT	0	1	1	1	Uncharacterized protein	Proteases	Ser carboxypeptidase	Ser carboxypeptidase (peptidase S28)	/	TP: Mitochondrial/SP: Signal peptide	Signal peptide	ER	1	not probable	nd	nd	PF05577 Serine carboxypeptidase S28	IPR029058 Alpha/Beta hydrolase fold IPR008758 Peptidase S28
	A0A1D5ZVW2	A0A1D5ZVW2_WHEAT	0	0	1	0	Uncharacterized protein	Proteases	Ser protease	Ser protease (subtilisin) (Peptidase family S8)	/	TP: Signal peptide/SP: Signal peptide	Signal peptide	ER	0	not probable	nd	nd	PF05922 Peptidase inhibitor I9 PF00082 Subtilase family	IPR000209 Peptidase S8/S53 domain IPR010259 Peptidase S8 propeptide/proteinase inhibitor I9 IPR015500 Peptidase S8, subtilisin-related IPR022398 Peptidase S8, subtilisin, His-active site IPR023828 Peptidase S8, subtilisin, Ser-active site	PS00137 SUBTILASE_HIS Serine proteases, subtilase family, histidine active site. PS00138 SUBTILASE_SER Serine proteases, subtilase family, serine active site.
	A0A1D6S6Q2	A0A1D6S6Q2_WHEAT	0	0	1	0	Uncharacterized protein	Proteases	Ser protease	Ser protease (subtilisin) (Peptidase family S8)	/	TP: Signal peptide/SP: Signal peptide	Signal peptide	ER	0	not probable	nd	nd	PF05922 Peptidase inhibitor I9 PF00082 Subtilase family	IPR000209 Peptidase S8/S53 domain IPR010259 Peptidase S8 propeptide/proteinase inhibitor I9 IPR015500 Peptidase S8, subtilisin-related IPR022398 Peptidase S8, subtilisin, His-active site IPR023828 Peptidase S8, subtilisin, Ser-active site	PS00137 SUBTILASE_HIS Serine proteases, subtilase family, histidine active site. PS00138 SUBTILASE_SER Serine proteases, subtilase family, serine active site.
	A0A1D5UBE1	A0A1D5UBE1_WHEAT	0	0	0	1	Uncharacterized protein	Proteases	Ser protease	Ser protease (subtilisin) (Peptidase family S8)	/	TP: Signal peptide/SP: Signal peptide	Signal peptide	ER	1	not probable	nd	nd	PF00082 Subtilase family PF05922 Peptidase inhibitor I9	IPR000209 Peptidase S8/S53 domain IPR023828 Peptidase S8, subtilisin, Ser-active site IPR010259 Peptidase S8 propeptide/proteinase inhibitor I9 IPR015500 Peptidase S8, subtilisin-related IPR023827 Peptidase S8, subtilisin, Asp-active site	PS00136 SUBTILASE_ASP Serine proteases, subtilase family, aspartic acid active site. PS00138 SUBTILASE_SER Serine proteases, subtilase family, serine active site.
	A0A1D6DLR5	A0A1D6DLR5_WHEAT	0	0	0	1	Uncharacterized protein	Proteases	Ser protease	Ser protease (subtilisin) (Peptidase family S8)	/	TP: Mitochondrial/SP: Signal peptide	Y	ER	1	not probable	nd	nd	PF00082 Subtilase family PF02225 PA domain PF05922 Peptidase inhibitor I9	IPR000209 Peptidase S8/S53 domain IPR003137 PA domain IPR010259 Peptidase S8 propeptide/proteinase inhibitor I9 IPR015500 Peptidase S8, subtilisin-related IPR023828 Peptidase S8, subtilisin, Ser-active site	PS00138 SUBTILASE_SER Serine proteases, subtilase family, serine active site.
	W5EPP7	W5EPP7_WHEAT	0	0	0	1	Uncharacterized protein	Proteases	Ser protease	Ser protease (subtilisin) (Peptidase family S8)	/	TP: Signal peptide/SP: Signal peptide	Signal peptide	ER	0	not probable	nd	nd	PF05922 Peptidase inhibitor I9 PF00082 Subtilase family PF02225 PA domain	IPR000209 Peptidase S8/S53 domain IPR003137 PA domain IPR010259 Peptidase S8 propeptide/proteinase inhibitor I9 IPR015500 Peptidase S8, subtilisin-related IPR023828 Peptidase S8, subtilisin, Ser-active site	PS00138 SUBTILASE_SER Serine proteases, subtilase family, serine active site.
	A0A1D6CE17	A0A1D6CE17_WHEAT	0	1	0	1	Uncharacterized protein	Proteases	Ser protease	Ser protease (subtilisin) (Peptidase family S8)	/	TP: Signal peptide/SP: Signal peptide	Signal peptide	ER	0	not probable	nd	nd	PF02225 PA domain PF05922 Peptidase inhibitor I9 PF00082 Subtilase family	IPR000209 Peptidase S8/S53 domain IPR003137 PA domain IPR010259 Peptidase S8 propeptide/proteinase inhibitor I9 IPR015500 Peptidase S8, subtilisin-related IPR023828 Peptidase S8, subtilisin, Ser-active site	PS00138 SUBTILASE_SER Serine proteases, subtilase family, serine active site.
	A0A1D5TT82	A0A1D5TT82_WHEAT	0	0	1	1	Uncharacterized protein	Proteases	Ser protease	Ser protease (subtilisin) (Peptidase family S8)	/	TP: Signal peptide/SP: Signal peptide	Signal peptide	ER	0	not probable	nd	nd	PF00082 Subtilase family PF02225 PA domain PF05922 Peptidase inhibitor I9	IPR000209 Peptidase S8/S53 domain IPR003137 PA domain IPR010259 Peptidase S8 propeptide/proteinase inhibitor I9 IPR015500 Peptidase S8, subtilisin-related IPR023828 Peptidase S8, subtilisin, Ser-active site	PS00138 SUBTILASE_SER Serine proteases, subtilase family, serine active site. PS51257 PROKAR_LIPOPROTEIN Prokaryotic membrane lipoprotein lipid attachment site profile.
	A0A1D5V6B8	A0A1D5V6B8_WHEAT	0	0	1	1	Uncharacterized protein	Proteases	Ser protease	Ser protease (subtilisin) (Peptidase family S8)	/	TP: Signal peptide/SP: Signal peptide	Signal peptide	ER	1	not probable	nd	nd	PF02225 PA domain PF05922 Peptidase inhibitor I9 PF00082 Subtilase family	IPR000209 Peptidase S8/S53 domain IPR003137 PA domain IPR010259 Peptidase S8 propeptide/proteinase inhibitor I9 IPR015500 Peptidase S8, subtilisin-related IPR023828 Peptidase S8, subtilisin, Ser-active site	PS00138 SUBTILASE_SER Serine proteases, subtilase family, serine active site. PS50079 NLS_BP Bipartite nuclear localization signal profile.
	A0A1D6A9W4	A0A1D6A9W4_WHEAT	0	0	1	1	Uncharacterized protein	Proteases	Ser protease	Ser protease (subtilisin) (Peptidase family S8)	/	TP: Signal peptide/SP: Signal peptide	Signal peptide	ER	1	not probable	nd	nd	PF05922 Peptidase inhibitor I9 PF00082 Subtilase family PF02225 PA domain	IPR000209 Peptidase S8/S53 domain IPR010259 Peptidase S8 propeptide/proteinase inhibitor I9 IPR003137 PA domain IPR023828 Peptidase S8, subtilisin, Ser-active site IPR015500 Peptidase S8, subtilisin-related	PS00138 SUBTILASE_SER Serine proteases, subtilase family, serine active site.
	A0A1D6B5Y3	A0A1D6B5Y3_WHEAT	0	0	1	1	Uncharacterized protein	Proteases	Ser protease	Ser protease (subtilisin) (Peptidase family S8)	/	TP: Signal peptide/SP: Signal peptide	Signal peptide	ER	1	not probable	nd	nd	PF00082 Subtilase family PF02225 PA domain PF05922 Peptidase inhibitor I9	IPR023828 Peptidase S8, subtilisin, Ser-active site IPR015500 Peptidase S8, subtilisin-related IPR000209 Peptidase S8/S53 domain IPR003137 PA domain IPR010259 Peptidase S8 propeptide/proteinase inhibitor I9	PS00138 SUBTILASE_SER Serine proteases, subtilase family, serine active site.
	A0A1D6DG92	A0A1D6DG92_WHEAT	0	0	1	1	Uncharacterized protein	Proteases	Ser protease	Ser protease (subtilisin) (Peptidase family S8)	/	TP: Signal peptide/SP: Signal peptide	Signal peptide	ER	1	not probable	nd	nd	PF00082 Subtilase family PF02225 PA domain PF05922 Peptidase inhibitor I9	IPR000209 Peptidase S8/S53 domain IPR003137 PA domain IPR010259 Peptidase S8 propeptide/proteinase inhibitor I9 IPR023828 Peptidase S8, subtilisin, Ser-active site IPR015500 Peptidase S8, subtilisin-related	PS00138 SUBTILASE_SER Serine proteases, subtilase family, serine active site.
	A0A1D5XZ66	A0A1D5XZ66_WHEAT	0	1	1	1	Uncharacterized protein	Proteases	Ser protease	Ser protease (subtilisin) (Peptidase family S8)	/	TP: Mitochondrial/SP: Signal peptide	Signal peptide	ER	0	not probable	nd	nd	PF05922 Peptidase inhibitor I9 PF00082 Subtilase family	IPR000209 Peptidase S8/S53 domain IPR010259 Peptidase S8 propeptide/proteinase inhibitor I9 IPR015500 Peptidase S8, subtilisin-related IPR023827 Peptidase S8, subtilisin, Asp-active site	PS00136 SUBTILASE_ASP Serine proteases, subtilase family, aspartic acid active site. PS51257 PROKAR_LIPOPROTEIN Prokaryotic membrane lipoprotein lipid attachment site profile.
	A0A1D5YEQ7	A0A1D5YEQ7_WHEAT	1	0	0	0	Uncharacterized protein	Proteases	Ser protease	Ser protease (subtilisin) (Peptidase family S8)	/	TP: Mitochondrial/SP: Signal peptide	Signal peptide	possibly ER	0	not probable	nd	nd	PF05922 Peptidase inhibitor I9 PF00082 Subtilase family PF02225 PA domain	IPR015500 Peptidase S8, subtilisin-related IPR023828 Peptidase S8, subtilisin, Ser-active site IPR000209 Peptidase S8/S53 domain IPR010259 Peptidase S8 propeptide/proteinase inhibitor I9 IPR003137 PA domain	PS00017 ATP_GTP_A ATP/GTP-binding site motif A (P-loop). PS00138 SUBTILASE_SER Serine proteases, subtilase family, serine active site.
	A0A1D5TLF0	A0A1D5TLF0_WHEAT	1	1	1	0	Uncharacterized protein	Proteases	Ser protease	Ser protease (subtilisin) (Peptidase family S8)	/	TP: Signal peptide/SP: Signal peptide	Signal peptide	ER	0	not probable	nd	nd	PF00082 Subtilase family PF05922 Peptidase inhibitor I9	IPR023828 Peptidase S8, subtilisin, Ser-active site IPR000209 Peptidase S8/S53 domain IPR015500 Peptidase S8, subtilisin-related IPR023827 Peptidase S8, subtilisin, Asp-active site IPR010259 Peptidase S8 propeptide/proteinase inhibitor I9	PS00136 SUBTILASE_ASP Serine proteases, subtilase family, aspartic acid active site. PS00138 SUBTILASE_SER Serine proteases, subtilase family, serine active site. PS00878 ODR_DC_2_1 Orn/DAP/Arg decarboxylases family 2 pyridoxal-P attachment site.
	A0A1D5YHS1	A0A1D5YHS1_WHEAT	1	1	1	0	Uncharacterized protein	Proteases	Ser protease	Ser protease (subtilisin) (Peptidase family S8)	/	TP: Signal peptide/SP: Signal peptide	Signal peptide	ER	0	not probable	nd	nd	PF02225 PA domain PF00082 Subtilase family PF05922 Peptidase inhibitor I9	IPR015500 Peptidase S8, subtilisin-related IPR003137 PA domain IPR000209 Peptidase S8/S53 domain IPR010259 Peptidase S8 propeptide/proteinase inhibitor I9 IPR023827 Peptidase S8, subtilisin, Asp-active site	PS00136 SUBTILASE_ASP Serine proteases, subtilase family, aspartic acid active site. PS51257 PROKAR_LIPOPROTEIN Prokaryotic membrane lipoprotein lipid attachment site profile.
	A0A1D5YQ80	A0A1D5YQ80_WHEAT	1	0	1	1	Uncharacterized protein	Proteases	Ser protease	Ser protease (subtilisin) (Peptidase family S8)	/	TP: Signal peptide/SP: Signal peptide	Signal peptide	ER	0	not probable	nd	nd	PF00082 Subtilase family PF05922 Peptidase inhibitor I9	IPR009020 Protease propeptides/proteinase inhibitor I9 IPR023828 Peptidase S8, subtilisin, Ser-active site IPR000209 Peptidase S8/S53 domain IPR015500 Peptidase S8, subtilisin-related IPR010259 Peptidase S8 propeptide/proteinase inhibitor I9 IPR022398 Peptidase S8, subtilisin, His-active site	PS00137 SUBTILASE_HIS Serine proteases, subtilase family, histidine active site. PS00138 SUBTILASE_SER Serine proteases, subtilase family, serine active site.
	A0A1D5ZX25	A0A1D5ZX25_WHEAT	1	0	1	1	Uncharacterized protein	Proteases	Ser protease	Ser protease (subtilisin) (Peptidase family S8)	/	TP: Signal peptide/SP: Signal peptide	Signal peptide	ER	1	probable	nd	nd	PF05922 Peptidase inhibitor I9 PF02225 PA domain PF00082 Subtilase family	IPR000209 Peptidase S8/S53 domain IPR023828 Peptidase S8, subtilisin, Ser-active site IPR010259 Peptidase S8 propeptide/proteinase inhibitor I9 IPR015500 Peptidase S8, subtilisin-related IPR003137 PA domain	PS00138 SUBTILASE_SER Serine proteases, subtilase family, serine active site.
	W5FI97	W5FI97_WHEAT	1	0	1	1	Uncharacterized protein	Proteases	Ser protease	Ser protease (subtilisin) (Peptidase family S8)	/	TP: Signal peptide/SP: Signal peptide	Signal peptide	ER	1	lowly probable	nd	nd	PF05922 Peptidase inhibitor I9 PF00082 Subtilase family PF02225 PA domain	IPR010259 Peptidase S8 propeptide/proteinase inhibitor I9 IPR015500 Peptidase S8, subtilisin-related IPR000209 Peptidase S8/S53 domain IPR023828 Peptidase S8, subtilisin, Ser-active site IPR003137 PA domain	PS00138 SUBTILASE_SER Serine proteases, subtilase family, serine active site.
	A0A1D5VCN0	A0A1D5VCN0_WHEAT	1	1	1	1	Uncharacterized protein	Proteases	Ser protease	Ser protease (subtilisin) (Peptidase family S8)	/	TP: Signal peptide/SP: Signal peptide	Signal peptide	ER	0	not probable	nd	nd	PF05184 Saposin-like type B, region 1 PF00026 Eukaryotic aspartyl protease PF03489 Saposin-like type B, region 2	IPR001969 Aspartic peptidase, active site IPR007856 Saposin-like type B, region 1 IPR011001 Saposin-like IPR001461 Aspartic peptidase A1 family IPR033121 Peptidase family A1 domain IPR008139 Saposin B type domain IPR033869 Phytepsin IPR021109 Aspartic peptidase domain IPR008138 Saposin B type, region 2	PS00141 ASP_PROTEASE Eukaryotic and viral aspartyl proteases active site. PS50015 SAP_B Saposin B type domain profile.
	A0A1D5Z3D0	A0A1D5Z3D0_WHEAT	1	1	1	1	Uncharacterized protein	Proteases	Ser protease	Ser protease (subtilisin) (Peptidase family S8)	/	TP: Signal peptide/SP: Signal peptide	Signal peptide	ER	0	not probable	nd	nd	PF00082 Subtilase family PF05922 Peptidase inhibitor I9	IPR000209 Peptidase S8/S53 domain IPR010259 Peptidase S8 propeptide/proteinase inhibitor I9 IPR015500 Peptidase S8, subtilisin-related IPR023828 Peptidase S8, subtilisin, Ser-active site IPR022398 Peptidase S8, subtilisin, His-active site	PS00137 SUBTILASE_HIS Serine proteases, subtilase family, histidine active site. PS00138 SUBTILASE_SER Serine proteases, subtilase family, serine active site.
	A0A1D5ZWJ5	A0A1D5ZWJ5_WHEAT	1	1	1	1	Uncharacterized protein	Proteases	Ser protease	Ser protease (subtilisin) (Peptidase family S8)	/	TP: Signal peptide/SP: Signal peptide	Signal peptide	ER	0	not probable	nd	nd	PF05922 Peptidase inhibitor I9 PF00082 Subtilase family	IPR000209 Peptidase S8/S53 domain IPR009020 Protease propeptides/proteinase inhibitor I9 IPR010259 Peptidase S8 propeptide/proteinase inhibitor I9 IPR015500 Peptidase S8, subtilisin-related IPR022398 Peptidase S8, subtilisin, His-active site IPR023828 Peptidase S8, subtilisin, Ser-active site	PS00137 SUBTILASE_HIS Serine proteases, subtilase family, histidine active site. PS00138 SUBTILASE_SER Serine proteases, subtilase family, serine active site.
	A0A1D6ABC9	A0A1D6ABC9_WHEAT	1	1	1	1	Uncharacterized protein	Proteases	Ser protease	Ser protease (subtilisin) (Peptidase family S8)	/	TP: Signal peptide/SP: Signal peptide	Signal peptide	ER	1	not probable	nd	nd	PF02225 PA domain PF00082 Subtilase family PF05922 Peptidase inhibitor I9	IPR000209 Peptidase S8/S53 domain IPR003137 PA domain IPR010259 Peptidase S8 propeptide/proteinase inhibitor I9 IPR015500 Peptidase S8, subtilisin-related IPR023827 Peptidase S8, subtilisin, Asp-active site IPR023828 Peptidase S8, subtilisin, Ser-active site	PS00136 SUBTILASE_ASP Serine proteases, subtilase family, aspartic acid active site. PS00138 SUBTILASE_SER Serine proteases, subtilase family, serine active site.
	A0A1D6AL50	A0A1D6AL50_WHEAT	1	1	1	1	Uncharacterized protein	Proteases	Ser protease	Ser protease (subtilisin) (Peptidase family S8)	/	TP: Signal peptide/SP: Signal peptide	Signal peptide	ER	1	not probable	nd	nd	PF02225 PA domain PF00082 Subtilase family PF05922 Peptidase inhibitor I9	IPR003137 PA domain IPR000209 Peptidase S8/S53 domain IPR023828 Peptidase S8, subtilisin, Ser-active site IPR015500 Peptidase S8, subtilisin-related IPR023827 Peptidase S8, subtilisin, Asp-active site IPR010259 Peptidase S8 propeptide/proteinase inhibitor I9	PS00136 SUBTILASE_ASP Serine proteases, subtilase family, aspartic acid active site. PS00138 SUBTILASE_SER Serine proteases, subtilase family, serine active site.
	A0A1D6APZ0	A0A1D6APZ0_WHEAT	1	1	1	1	Uncharacterized protein	Proteases	Ser protease	Ser protease (subtilisin) (Peptidase family S8)	/	TP: Signal peptide/SP: Signal peptide	Signal peptide	ER	0	not probable	nd	nd	PF05184 Saposin-like type B, region 1 PF00026 Eukaryotic aspartyl protease PF03489 Saposin-like type B, region 2	IPR011001 Saposin-like IPR021109 Aspartic peptidase domain IPR001461 Aspartic peptidase A1 family IPR007856 Saposin-like type B, region 1 IPR001969 Aspartic peptidase, active site IPR008139 Saposin B type domain IPR033121 Peptidase family A1 domain IPR008138 Saposin B type, region 2	PS00141 ASP_PROTEASE Eukaryotic and viral aspartyl proteases active site. PS50015 SAP_B Saposin B type domain profile.
	A0A1D5ZN16	A0A1D5ZN16_WHEAT	0	0	1	0	Uncharacterized protein	Proteins acting on cell wall polysaccharides	Carbohydrate esterase	AXE (Sialate O-acetylesterase domain)	/	TP: Signal peptide/SP: Signal peptide	Signal peptide	ER	1	not probable	nd	nd	PF03629 Carbohydrate esterase, sialic acid-specific acetylesterase	IPR005181 Sialate O-acetylesterase domain IPR013830 SGNH hydrolase-type esterase domain
	A0A1D6CXW2	A0A1D6CXW2_WHEAT	0	0	1	0	Uncharacterized protein	Proteins acting on cell wall polysaccharides	Carbohydrate esterase	AXE (Sialate O-acetylesterase domain)	/	TP: Mitochondrial/SP: Signal peptide	Signal peptide	ER	1	not probable	nd	nd	PF03629 Carbohydrate esterase, sialic acid-specific acetylesterase	IPR005181 Sialate O-acetylesterase domain IPR013830 SGNH hydrolase-type esterase domain
	A0A1D5Z119	A0A1D5Z119_WHEAT	0	0	1	1	Uncharacterized protein	Proteins acting on cell wall polysaccharides	Carbohydrate esterase	AXE (Sialate O-acetylesterase domain)	CE6	TP: Signal peptide/SP: Signal peptide	Signal peptide	ER	1	not probable	nd	nd	PF03629 Carbohydrate esterase, sialic acid-specific acetylesterase	IPR013830 SGNH hydrolase-type esterase domain IPR005181 Sialate O-acetylesterase domain
	W5DRX8	W5DRX8_WHEAT	0	0	1	1	Uncharacterized protein	Proteins acting on cell wall polysaccharides	Carbohydrate esterase	AXE (Sialate O-acetylesterase domain)	CE6	TP: Signal peptide/SP: Signal peptide	Signal peptide	ER	1	not probable	nd	nd	PF03629 Carbohydrate esterase, sialic acid-specific acetylesterase	IPR013830 SGNH hydrolase-type esterase domain IPR005181 Sialate O-acetylesterase domain
	A0A1D5V9K2	A0A1D5V9K2_WHEAT	0	0	1	0	Pectin acetylesterase	Proteins acting on cell wall polysaccharides	Carbohydrate esterase	PAE	/	TP: Mitochondrial/SP: Signal peptide	Signal peptide	none	1	not probable	nd	nd	PF03283 Pectinacetylesterase	IPR004963 Pectinacetylesterase/NOTUM
	A0A1D5U1J0	A0A1D5U1J0_WHEAT	0	0	1	1	Pectin acetylesterase	Proteins acting on cell wall polysaccharides	Carbohydrate esterase	PAE	/	TP: Signal peptide/SP: Signal peptide	Signal peptide	ER	0	lowly probable	nd	nd	PF03283 Pectinacetylesterase	IPR004963 Pectinacetylesterase/NOTUM IPR029058 Alpha/Beta hydrolase fold
	A0A1D6D8X3	A0A1D6D8X3_WHEAT	0	0	1	1	Pectin acetylesterase	Proteins acting on cell wall polysaccharides	Carbohydrate esterase	PAE	/	TP: _/SP: Signal peptide	Signal peptide	ER	1	not probable	nd	nd	PF03283 Pectinacetylesterase	IPR004963 Pectinacetylesterase/NOTUM
	A0A1D5TAQ4	A0A1D5TAQ4_WHEAT	1	0	1	1	Pectin acetylesterase	Proteins acting on cell wall polysaccharides	Carbohydrate esterase	PAE	/	TP: Signal peptide/SP: Signal peptide	Signal peptide	ER	0	not probable	nd	nd	PF03283 Pectinacetylesterase	IPR004963 Pectinacetylesterase/NOTUM IPR029058 Alpha/Beta hydrolase fold	PS51257 PROKAR_LIPOPROTEIN Prokaryotic membrane lipoprotein lipid attachment site profile.
	A0A1D5V9K5	A0A1D5V9K5_WHEAT	1	1	1	1	Pectin acetylesterase	Proteins acting on cell wall polysaccharides	Carbohydrate esterase	PAE	/	TP: Mitochondrial/SP: Signal anchor	Signal peptide	none	0	not probable	nd	nd	PF03283 Pectinacetylesterase	IPR004963 Pectinacetylesterase/NOTUM IPR029058 Alpha/Beta hydrolase fold
	A0A1D6RSF5	A0A1D6RSF5_WHEAT	0	0	1	1	Pectinesterase	Proteins acting on cell wall polysaccharides	Carbohydrate esterase	PME	CE8	TP: _/SP: Signal anchor	Signal peptide	none	1	not probable	nd	nd	PF01095 Pectinesterase PF04043 Plant invertase/pectin methylesterase inhibitor	IPR000070 Pectinesterase, catalytic IPR006501 Pectinesterase inhibitor domain IPR011050 Pectin lyase fold/virulence factor IPR012334 Pectin lyase fold IPR018040 Pectinesterase, Tyr active site IPR033131 Pectinesterase, Asp active site	PS00503 PECTINESTERASE_2 Pectinesterase signature 2. PS00800 PECTINESTERASE_1 Pectinesterase signature 1. PS50079 NLS_BP Bipartite nuclear localization signal profile.
	A0A1D6S7V3	A0A1D6S7V3_WHEAT	0	0	1	1	Pectinesterase	Proteins acting on cell wall polysaccharides	Carbohydrate esterase	PME	CE8	TP: Mitochondrial/SP: Signal peptide	Signal peptide	possibly ER	0	not probable	nd	nd	PF01095 Pectinesterase PF04043 Plant invertase/pectin methylesterase inhibitor	IPR000070 Pectinesterase, catalytic IPR012334 Pectin lyase fold IPR006501 Pectinesterase inhibitor domain IPR011050 Pectin lyase fold/virulence factor IPR033131 Pectinesterase, Asp active site	PS00503 PECTINESTERASE_2 Pectinesterase signature 2.
	A0A1D6SAV2	A0A1D6SAV2_WHEAT	0	0	1	1	Pectinesterase	Proteins acting on cell wall polysaccharides	Carbohydrate esterase	PME	CE8	TP: Mitochondrial/SP: Signal peptide	Signal peptide	possibly mitochondrial	0	not probable	nd	nd	PF01095 Pectinesterase PF04043 Plant invertase/pectin methylesterase inhibitor	IPR006501 Pectinesterase inhibitor domain IPR033131 Pectinesterase, Asp active site IPR000070 Pectinesterase, catalytic IPR012334 Pectin lyase fold IPR011050 Pectin lyase fold/virulence factor	PS00503 PECTINESTERASE_2 Pectinesterase signature 2.
	W5FPB7	W5FPB7_WHEAT	0	0	1	1	Pectinesterase	Proteins acting on cell wall polysaccharides	Carbohydrate esterase	PME	CE8	TP: Signal peptide/SP: Signal peptide	Signal peptide	ER	1	not probable	nd	nd	PF01095 Pectinesterase PF04043 Plant invertase/pectin methylesterase inhibitor	IPR000070 Pectinesterase, catalytic IPR006501 Pectinesterase inhibitor domain IPR011050 Pectin lyase fold/virulence factor IPR012334 Pectin lyase fold IPR033131 Pectinesterase, Asp active site	PS00503 PECTINESTERASE_2 Pectinesterase signature 2.
	W5G2X3	W5G2X3_WHEAT	0	0	1	1	Pectinesterase	Proteins acting on cell wall polysaccharides	Carbohydrate esterase	PME	CE8	TP: Signal peptide/SP: Signal peptide	Signal peptide	ER	1	not probable	nd	nd	PF01095 Pectinesterase PF04043 Plant invertase/pectin methylesterase inhibitor	IPR000070 Pectinesterase, catalytic IPR006501 Pectinesterase inhibitor domain IPR011050 Pectin lyase fold/virulence factor IPR012334 Pectin lyase fold IPR033131 Pectinesterase, Asp active site	PS00503 PECTINESTERASE_2 Pectinesterase signature 2.
	A0A1D5UXI7	A0A1D5UXI7_WHEAT	1	1	1	1	Pectinesterase	Proteins acting on cell wall polysaccharides	Carbohydrate esterase	PME	CE8	TP: Mitochondrial/SP: Signal peptide	Signal peptide	ER	1	not probable	nd	nd	PF01095 Pectinesterase PF04043 Plant invertase/pectin methylesterase inhibitor	IPR006501 Pectinesterase inhibitor domain IPR033131 Pectinesterase, Asp active site IPR000070 Pectinesterase, catalytic IPR012334 Pectin lyase fold IPR011050 Pectin lyase fold/virulence factor	PS00503 PECTINESTERASE_2 Pectinesterase signature 2.
	A0A1D5VF15	A0A1D5VF15_WHEAT	1	1	1	1	Pectinesterase	Proteins acting on cell wall polysaccharides	Carbohydrate esterase	PME	CE8	TP: Mitochondrial/SP: Signal peptide	Signal peptide	ER	0	not probable	nd	nd	PF01095 Pectinesterase	IPR011050 Pectin lyase fold/virulence factor IPR033131 Pectinesterase, Asp active site IPR012334 Pectin lyase fold IPR000070 Pectinesterase, catalytic IPR006501 Pectinesterase inhibitor domain IPR018040 Pectinesterase, Tyr active site	PS00503 PECTINESTERASE_2 Pectinesterase signature 2. PS00800 PECTINESTERASE_1 Pectinesterase signature 1.
	A0A1D5WCS2	A0A1D5WCS2_WHEAT	1	1	1	1	Pectinesterase	Proteins acting on cell wall polysaccharides	Carbohydrate esterase	PME	CE8	TP: Mitochondrial/SP: Signal peptide	Signal peptide	none	0	not probable	nd	nd	PF01095 Pectinesterase	IPR000070 Pectinesterase, catalytic IPR011050 Pectin lyase fold/virulence factor IPR012334 Pectin lyase fold
	A0A1D5WFD5	A0A1D5WFD5_WHEAT	1	1	1	1	Pectinesterase	Proteins acting on cell wall polysaccharides	Carbohydrate esterase	PME	CE8	TP: Mitochondrial/SP: Signal peptide	Signal peptide	ER	0	not probable	nd	nd	PF01095 Pectinesterase	IPR000070 Pectinesterase, catalytic IPR006501 Pectinesterase inhibitor domain IPR011050 Pectin lyase fold/virulence factor IPR012334 Pectin lyase fold IPR018040 Pectinesterase, Tyr active site IPR033131 Pectinesterase, Asp active site	PS00503 PECTINESTERASE_2 Pectinesterase signature 2. PS00800 PECTINESTERASE_1 Pectinesterase signature 1.
	A0A1D5Y1S4	A0A1D5Y1S4_WHEAT	0	1	0	0	Uncharacterized protein	Proteins acting on cell wall polysaccharides	COBRA	COBRA-like	/	TP: Signal peptide/SP: Signal peptide	Signal peptide	ER	1	highly probable	nd	nd	PF04833 COBRA-like protein	IPR006918 COBRA, plant	PS00022 EGF_1 EGF-like domain signature 1.
	A0A1D5XGX3	A0A1D5XGX3_WHEAT	0	0	1	0	Uncharacterized protein	Proteins acting on cell wall polysaccharides	Expansin	Expansin	/	TP: Signal peptide/SP: Signal peptide	Signal peptide	ER	1	not probable	nd	nd	PF03330 Lytic transglycolase PF01357 Pollen allergen	IPR009009 RlpA-like protein, double-psi beta-barrel domain IPR007117 Expansin, cellulose-binding-like domain IPR007112 Expansin/pollen allergen, DPBB domain IPR007118 Expansin/Lol pI	PS50842 EXPANSIN_EG45 Expansin, family-45 endoglucanase-like domain profile. PS50843 EXPANSIN_CBD Expansin, Cellulose-binding-like domain profile.
	A0A1D5YBE2	A0A1D5YBE2_WHEAT	0	0	1	0	Uncharacterized protein	Proteins acting on cell wall polysaccharides	Expansin	Expansin	/	TP: Signal peptide/SP: Signal peptide	Signal peptide	ER	1	not probable	nd	nd	PF01357 Pollen allergen	IPR007117 Expansin, cellulose-binding-like domain IPR005453 Pollen allergen Lol p2	PS50843 EXPANSIN_CBD Expansin, Cellulose-binding-like domain profile.
	A0A1D5RR51	A0A1D5RR51_WHEAT	0	0	1	1	Uncharacterized protein	Proteins acting on cell wall polysaccharides	Expansin	Expansin	/	TP: Signal peptide/SP: Signal peptide	Signal peptide	ER	0	not probable	nd	nd	PF01357 Pollen allergen PF03330 Lytic transglycolase	IPR007117 Expansin, cellulose-binding-like domain IPR007112 Expansin/pollen allergen, DPBB domain IPR007118 Expansin/Lol pI IPR009009 RlpA-like protein, double-psi beta-barrel domain IPR005795 Major pollen allergen Lol pI	PS50310 ALA_RICH Alanine-rich region profile. PS50842 EXPANSIN_EG45 Expansin, family-45 endoglucanase-like domain profile. PS50843 EXPANSIN_CBD Expansin, Cellulose-binding-like domain profile.
	A0A1D5RVB5	A0A1D5RVB5_WHEAT	0	0	1	1	Uncharacterized protein	Proteins acting on cell wall polysaccharides	Expansin	Expansin	/	TP: Signal peptide/SP: Signal peptide	Signal peptide	ER	0	not probable	nd	nd	PF03330 Lytic transglycolase PF01357 Pollen allergen	IPR002963 Expansin IPR007112 Expansin/pollen allergen, DPBB domain IPR007117 Expansin, cellulose-binding-like domain IPR007118 Expansin/Lol pI IPR009009 RlpA-like protein, double-psi beta-barrel domain	PS50842 EXPANSIN_EG45 Expansin, family-45 endoglucanase-like domain profile. PS50843 EXPANSIN_CBD Expansin, Cellulose-binding-like domain profile.
	A0A1D5SA17	A0A1D5SA17_WHEAT	0	0	1	1	Uncharacterized protein	Proteins acting on cell wall polysaccharides	Expansin	Expansin	/	TP: Signal peptide/SP: Signal peptide	Signal peptide	ER	0	not probable	nd	nd	PF01357 Pollen allergen PF03330 Lytic transglycolase	IPR005795 Major pollen allergen Lol pI IPR007112 Expansin/pollen allergen, DPBB domain IPR007117 Expansin, cellulose-binding-like domain IPR007118 Expansin/Lol pI IPR009009 RlpA-like protein, double-psi beta-barrel domain	PS50842 EXPANSIN_EG45 Expansin, family-45 endoglucanase-like domain profile. PS50843 EXPANSIN_CBD Expansin, Cellulose-binding-like domain profile.
	A0A1D5SHZ4	A0A1D5SHZ4_WHEAT	0	0	1	1	Uncharacterized protein	Proteins acting on cell wall polysaccharides	Expansin	Expansin	/	TP: Signal peptide/SP: Signal peptide	Signal peptide	ER	0	not probable	nd	nd	PF01357 Pollen allergen PF03330 Lytic transglycolase	IPR005795 Major pollen allergen Lol pI IPR007112 Expansin/pollen allergen, DPBB domain IPR007117 Expansin, cellulose-binding-like domain IPR007118 Expansin/Lol pI IPR009009 RlpA-like protein, double-psi beta-barrel domain	PS50842 EXPANSIN_EG45 Expansin, family-45 endoglucanase-like domain profile. PS50843 EXPANSIN_CBD Expansin, Cellulose-binding-like domain profile.
	A0A1D6AC46	A0A1D6AC46_WHEAT	0	0	1	1	Uncharacterized protein	Proteins acting on cell wall polysaccharides	Expansin	Expansin	/	TP: Signal peptide/SP: Signal peptide	Signal peptide	ER	0	not probable	nd	nd	PF03330 Lytic transglycolase PF01357 Pollen allergen	IPR007112 Expansin/pollen allergen, DPBB domain IPR002963 Expansin IPR007117 Expansin, cellulose-binding-like domain IPR009009 RlpA-like protein, double-psi beta-barrel domain IPR007118 Expansin/Lol pI	PS50315 GLY_RICH Glycine-rich region profile. PS50842 EXPANSIN_EG45 Expansin, family-45 endoglucanase-like domain profile. PS50843 EXPANSIN_CBD Expansin, Cellulose-binding-like domain profile.
	A0A1D6CRP5	A0A1D6CRP5_WHEAT	1	1	0	0	Uncharacterized protein	Proteins acting on cell wall polysaccharides	Expansin	Expansin	/	TP: Signal peptide/SP: Signal peptide	Signal peptide	ER	1	not probable	nd	nd	PF01357 Pollen allergen PF03330 Lytic transglycolase	IPR002963 Expansin IPR007112 Expansin/pollen allergen, DPBB domain IPR007117 Expansin, cellulose-binding-like domain IPR007118 Expansin/Lol pI IPR009009 RlpA-like protein, double-psi beta-barrel domain	PS50842 EXPANSIN_EG45 Expansin, family-45 endoglucanase-like domain profile. PS50843 EXPANSIN_CBD Expansin, Cellulose-binding-like domain profile.
	A0A1D5VL35	A0A1D5VL35_WHEAT	1	0	1	0	Uncharacterized protein	Proteins acting on cell wall polysaccharides	Expansin	Expansin	/	TP: Signal peptide/SP: Signal peptide	Signal peptide	ER	0	not probable	nd	nd	PF03330 Lytic transglycolase PF01357 Pollen allergen	IPR009009 RlpA-like protein, double-psi beta-barrel domain IPR007112 Expansin/pollen allergen, DPBB domain IPR007117 Expansin, cellulose-binding-like domain IPR007118 Expansin/Lol pI IPR005795 Major pollen allergen Lol pI	PS00290 IG_MHC Immunoglobulins and major histocompatibility complex proteins signature. PS50842 EXPANSIN_EG45 Expansin, family-45 endoglucanase-like domain profile. PS50843 EXPANSIN_CBD Expansin, Cellulose-binding-like domain profile.
	A0A1D5WX48	A0A1D5WX48_WHEAT	1	0	1	0	Uncharacterized protein	Proteins acting on cell wall polysaccharides	Expansin	Expansin	/	TP: Signal peptide/SP: Signal peptide	Signal peptide	ER	0	not probable	nd	nd	PF03330 Lytic transglycolase PF01357 Pollen allergen	IPR007117 Expansin, cellulose-binding-like domain IPR007118 Expansin/Lol pI IPR007112 Expansin/pollen allergen, DPBB domain IPR009009 RlpA-like protein, double-psi beta-barrel domain IPR005795 Major pollen allergen Lol pI	PS50842 EXPANSIN_EG45 Expansin, family-45 endoglucanase-like domain profile. PS50843 EXPANSIN_CBD Expansin, Cellulose-binding-like domain profile.
	A0A1D6DLH7	A0A1D6DLH7_WHEAT	1	1	1	1	Uncharacterized protein	Proteins acting on cell wall polysaccharides	Expansin	Expansin	/	TP: Chloroplastic/SP: Non-secretory protein	Signal peptide	plastid	0	not probable	nd	nd	PF01357 Pollen allergen PF03330 Lytic transglycolase	IPR007112 Expansin/pollen allergen, DPBB domain IPR007117 Expansin, cellulose-binding-like domain IPR007118 Expansin/Lol pI IPR009009 RlpA-like protein, double-psi beta-barrel domain	PS50842 EXPANSIN_EG45 Expansin, family-45 endoglucanase-like domain profile. PS50843 EXPANSIN_CBD Expansin, Cellulose-binding-like domain profile.
	A0A1D5YNX9	A0A1D5YNX9_WHEAT	1	1	1	1	Uncharacterized protein	Proteins acting on cell wall polysaccharides	Expansin	Expansin	/	TP: Signal peptide/SP: Signal peptide	Signal peptide	ER	2	not probable	nd	nd	PF03330 Lytic transglycolase PF01357 Pollen allergen	IPR007112 Expansin/pollen allergen, DPBB domain IPR007118 Expansin/Lol pI IPR007117 Expansin, cellulose-binding-like domain IPR009009 RlpA-like protein, double-psi beta-barrel domain	PS50842 EXPANSIN_EG45 Expansin, family-45 endoglucanase-like domain profile. PS50843 EXPANSIN_CBD Expansin, Cellulose-binding-like domain profile.
	A0A1D6RKS9	A0A1D6RKS9_WHEAT	1	1	1	1	Uncharacterized protein	Proteins acting on cell wall polysaccharides	Expansin	Expansin	/	TP: Signal peptide/SP: Signal peptide	Signal peptide	ER	0	not probable	nd	nd	PF01357 Pollen allergen PF03330 Lytic transglycolase	IPR007112 Expansin/pollen allergen, DPBB domain IPR007117 Expansin, cellulose-binding-like domain IPR007118 Expansin/Lol pI IPR009009 RlpA-like protein, double-psi beta-barrel domain	PS50842 EXPANSIN_EG45 Expansin, family-45 endoglucanase-like domain profile. PS50843 EXPANSIN_CBD Expansin, Cellulose-binding-like domain profile.
	W5ELP8	W5ELP8_WHEAT	1	1	1	1	Uncharacterized protein	Proteins acting on cell wall polysaccharides	Expansin	Expansin	/	TP: Signal peptide/SP: Signal peptide	Signal peptide	ER	0	not probable	nd	nd	PF01357 Pollen allergen PF03330 Lytic transglycolase	IPR007117 Expansin, cellulose-binding-like domain IPR009009 RlpA-like protein, double-psi beta-barrel domain IPR007118 Expansin/Lol pI IPR007112 Expansin/pollen allergen, DPBB domain	PS50842 EXPANSIN_EG45 Expansin, family-45 endoglucanase-like domain profile. PS50843 EXPANSIN_CBD Expansin, Cellulose-binding-like domain profile.
	A0A1D5YAB6	A0A1D5YAB6_WHEAT	0	0	0	1	Uncharacterized protein	Proteins acting on cell wall polysaccharides	Glycosyl hydrolase	Arabinofuranosidase	/	TP: Signal peptide/SP: Signal peptide	Signal peptide	ER	0	not probable	nd	nd	-	IPR017853 Glycoside hydrolase superfamily IPR008979 Galactose-binding domain-like	PS51257 PROKAR_LIPOPROTEIN Prokaryotic membrane lipoprotein lipid attachment site profile.
	A0A1D5YKE5	A0A1D5YKE5_WHEAT	0	0	0	1	Uncharacterized protein	Proteins acting on cell wall polysaccharides	Glycosyl hydrolase	Arabinofuranosidase	/	TP: Signal peptide/SP: Signal peptide	Signal peptide	ER	0	lowly probable	nd	nd	PF06964 Alpha-L-arabinofuranosidase C-terminal domain	IPR008979 Galactose-binding domain-like IPR010720 Alpha-L-arabinofuranosidase, C-terminal IPR017853 Glycoside hydrolase superfamily	PS00029 LEUCINE_ZIPPER Leucine zipper pattern.
	A0A1D5X259	A0A1D5X259_WHEAT	1	1	1	1	Uncharacterized protein	Proteins acting on cell wall polysaccharides	Glycosyl hydrolase	Arabinofuranosidase	GH51	TP: Signal peptide/SP: Signal peptide	Signal peptide	ER	0	not probable	nd	nd	PF06964 Alpha-L-arabinofuranosidase C-terminal domain	IPR008979 Galactose-binding domain-like IPR010720 Alpha-L-arabinofuranosidase, C-terminal IPR017853 Glycoside hydrolase superfamily	PS51257 PROKAR_LIPOPROTEIN Prokaryotic membrane lipoprotein lipid attachment site profile.
	A0A1D6DI16	A0A1D6DI16_WHEAT	0	0	1	1	Uncharacterized protein	Proteins acting on cell wall polysaccharides	Glycosyl hydrolase	Arabinofuranosidase (GH127)	GH146	TP: Signal peptide/SP: Signal peptide	Y	ER	1	not probable	nd	nd	PF07944 Beta-L-arabinofuranosidase, GH127	IPR008928 Six-hairpin glycosidase-like IPR012341 Six-hairpin glycosidase IPR012878 Beta-L-arabinofuranosidase, GH127	PS50310 ALA_RICH Alanine-rich region profile.
	A0A1D6CTU8	A0A1D6CTU8_WHEAT	1	0	1	0	Uncharacterized protein	Proteins acting on cell wall polysaccharides	Glycosyl hydrolase	Arabinofuranosidase (GH127)	GH146	TP: Signal peptide/SP: Signal peptide	Signal peptide	ER	0	not probable	nd	nd	PF07944 Beta-L-arabinofuranosidase, GH127	IPR012878 Beta-L-arabinofuranosidase, GH127 IPR012341 Six-hairpin glycosidase IPR007934 Alpha-L-arabinofuranosidase B, arabinose-binding domain IPR008928 Six-hairpin glycosidase-like
	A0A1D6BME6	A0A1D6BME6_WHEAT	1	0	1	1	Uncharacterized protein	Proteins acting on cell wall polysaccharides	Glycosyl hydrolase	Arabinofuranosidase (GH127)	GH146	TP: Signal peptide/SP: Signal peptide	Signal peptide	ER	0	not probable	nd	nd	PF07944 Beta-L-arabinofuranosidase, GH127	IPR008928 Six-hairpin glycosidase-like IPR012878 Beta-L-arabinofuranosidase, GH127
	A0A1D6C508	A0A1D6C508_WHEAT	1	0	1	1	Uncharacterized protein	Proteins acting on cell wall polysaccharides	Glycosyl hydrolase	Arabinofuranosidase (GH127)	GH146	TP: Signal peptide/SP: Signal peptide	Signal peptide	ER	0	not probable	nd	nd	PF07944 Beta-L-arabinofuranosidase, GH127	IPR007934 Alpha-L-arabinofuranosidase B, arabinose-binding domain IPR008928 Six-hairpin glycosidase-like IPR012341 Six-hairpin glycosidase IPR012878 Beta-L-arabinofuranosidase, GH127
	A0A1D6BME5	A0A1D6BME5_WHEAT	1	1	1	1	Uncharacterized protein	Proteins acting on cell wall polysaccharides	Glycosyl hydrolase	Arabinofuranosidase (GH127)	GH146	TP: Signal peptide/SP: Signal peptide	Signal peptide	ER	0	not probable	nd	nd	PF07944 Beta-L-arabinofuranosidase, GH127	IPR007934 Alpha-L-arabinofuranosidase B, arabinose-binding domain IPR008928 Six-hairpin glycosidase-like IPR012341 Six-hairpin glycosidase IPR012878 Beta-L-arabinofuranosidase, GH127
	A0A1D6CTU9	A0A1D6CTU9_WHEAT	1	1	1	1	Uncharacterized protein	Proteins acting on cell wall polysaccharides	Glycosyl hydrolase	Arabinofuranosidase (GH127)	GH146	TP: Signal peptide/SP: Signal peptide	Signal peptide	ER	0	not probable	nd	nd	PF07944 Beta-L-arabinofuranosidase, GH127	IPR012878 Beta-L-arabinofuranosidase, GH127 IPR008928 Six-hairpin glycosidase-like
	A0A1D5WH13	A0A1D5WH13_WHEAT	0	0	0	1	Uncharacterized protein	Proteins acting on cell wall polysaccharides	Glycosyl hydrolase	GH1	/	TP: Signal peptide/SP: Signal peptide	Signal peptide	ER	1	not probable	nd	nd	PF00232 Glycosyl hydrolase family 1	IPR017853 Glycoside hydrolase superfamily IPR001360 Glycoside hydrolase family 1 IPR013781 Glycoside hydrolase, catalytic domain IPR033132 Glycosyl hydrolases family 1, N-terminal conserved site	PS00653 GLYCOSYL_HYDROL_F1_2 Glycosyl hydrolases family 1 N-terminal signature.
	A0A1D5TKW1	A0A1D5TKW1_WHEAT	0	0	1	1	Uncharacterized protein	Proteins acting on cell wall polysaccharides	Glycosyl hydrolase	GH1	/	TP: Signal peptide/SP: Signal peptide	Signal peptide	ER	0	not probable	nd	nd	PF00232 Glycosyl hydrolase family 1	IPR001360 Glycoside hydrolase family 1 IPR017853 Glycoside hydrolase superfamily IPR013781 Glycoside hydrolase, catalytic domain IPR033132 Glycosyl hydrolases family 1, N-terminal conserved site	PS00653 GLYCOSYL_HYDROL_F1_2 Glycosyl hydrolases family 1 N-terminal signature.
	A0A1D5UX04	A0A1D5UX04_WHEAT	0	0	1	1	Uncharacterized protein	Proteins acting on cell wall polysaccharides	Glycosyl hydrolase	GH1	/	TP: Signal peptide/SP: Signal peptide	Signal peptide	ER	0	not probable	nd	nd	PF00232 Glycosyl hydrolase family 1	IPR013781 Glycoside hydrolase, catalytic domain IPR017853 Glycoside hydrolase superfamily IPR001360 Glycoside hydrolase family 1 IPR033132 Glycosyl hydrolases family 1, N-terminal conserved site	PS00653 GLYCOSYL_HYDROL_F1_2 Glycosyl hydrolases family 1 N-terminal signature.
	A0A1D5Z3G1	A0A1D5Z3G1_WHEAT	0	0	1	1	Uncharacterized protein	Proteins acting on cell wall polysaccharides	Glycosyl hydrolase	GH1	/	TP: Signal peptide/SP: Signal peptide	Signal peptide	ER	0	not probable	nd	nd	PF00232 Glycosyl hydrolase family 1	IPR001360 Glycoside hydrolase family 1 IPR013781 Glycoside hydrolase, catalytic domain IPR033132 Glycosyl hydrolases family 1, N-terminal conserved site IPR017853 Glycoside hydrolase superfamily	PS00653 GLYCOSYL_HYDROL_F1_2 Glycosyl hydrolases family 1 N-terminal signature.
	A0A1D5ZP23	A0A1D5ZP23_WHEAT	0	0	1	1	Uncharacterized protein	Proteins acting on cell wall polysaccharides	Glycosyl hydrolase	GH1	/	TP: Signal peptide/SP: Signal peptide	Signal peptide	ER	1	not probable	nd	nd	PF00232 Glycosyl hydrolase family 1	IPR033132 Glycosyl hydrolases family 1, N-terminal conserved site IPR001360 Glycoside hydrolase family 1 IPR013781 Glycoside hydrolase, catalytic domain IPR017853 Glycoside hydrolase superfamily	PS00653 GLYCOSYL_HYDROL_F1_2 Glycosyl hydrolases family 1 N-terminal signature.
	A0A1D6C1E3	A0A1D6C1E3_WHEAT	0	0	1	1	Uncharacterized protein	Proteins acting on cell wall polysaccharides	Glycosyl hydrolase	GH1	/	TP: Signal peptide/SP: Signal peptide	Signal peptide	ER	1	not probable	nd	nd	PF00232 Glycosyl hydrolase family 1	IPR001360 Glycoside hydrolase family 1 IPR013781 Glycoside hydrolase, catalytic domain IPR017853 Glycoside hydrolase superfamily	PS51257 PROKAR_LIPOPROTEIN Prokaryotic membrane lipoprotein lipid attachment site profile.
	A0A1D5UDF3	A0A1D5UDF3_WHEAT	1	1	1	1	Uncharacterized protein	Proteins acting on cell wall polysaccharides	Glycosyl hydrolase	GH1	GH1	TP: Signal peptide/SP: Signal peptide	Signal peptide	ER	0	not probable	nd	nd	PF00232 Glycosyl hydrolase family 1	IPR001360 Glycoside hydrolase family 1 IPR013781 Glycoside hydrolase, catalytic domain IPR017853 Glycoside hydrolase superfamily
	A0A1D5V0T8	A0A1D5V0T8_WHEAT	1	1	1	1	Uncharacterized protein	Proteins acting on cell wall polysaccharides	Glycosyl hydrolase	GH1	GH1	TP: Signal peptide/SP: Signal peptide	Signal peptide	ER	0	not probable	nd	nd	PF00232 Glycosyl hydrolase family 1	IPR001360 Glycoside hydrolase family 1 IPR013781 Glycoside hydrolase, catalytic domain IPR017853 Glycoside hydrolase superfamily
	I3NM30	I3NM30_WHEAT	1	1	1	1	Putative non-cyanogenic beta-glucosidase	Proteins acting on cell wall polysaccharides	Glycosyl hydrolase	GH1	GH1	TP: Signal peptide/SP: Signal peptide	Signal peptide	ER	1	not probable	nd	nd	PF00232 Glycosyl hydrolase family 1	IPR001360 Glycoside hydrolase family 1 IPR013781 Glycoside hydrolase, catalytic domain IPR017853 Glycoside hydrolase superfamily	PS51257 PROKAR_LIPOPROTEIN Prokaryotic membrane lipoprotein lipid attachment site profile.
	W5EDY1	W5EDY1_WHEAT	1	1	1	1	Uncharacterized protein	Proteins acting on cell wall polysaccharides	Glycosyl hydrolase	GH1	GH1	TP: Signal peptide/SP: Signal peptide	Signal peptide	ER	1	not probable	nd	nd	PF00232 Glycosyl hydrolase family 1	IPR001360 Glycoside hydrolase family 1 IPR017853 Glycoside hydrolase superfamily IPR013781 Glycoside hydrolase, catalytic domain	PS51257 PROKAR_LIPOPROTEIN Prokaryotic membrane lipoprotein lipid attachment site profile.
	Q75RZ0	Q75RZ0_WHEAT	0	0	1	0	Putative 1,4-beta-xylanase	Proteins acting on cell wall polysaccharides	Glycosyl hydrolase	GH10	/	TP: Signal peptide/SP: Signal peptide	Signal peptide	ER	0	not probable	nd	nd	PF00331 Glycosyl hydrolase family 10	IPR008979 Galactose-binding domain-like IPR013781 Glycoside hydrolase, catalytic domain IPR001000 Glycoside hydrolase family 10 domain IPR017853 Glycoside hydrolase superfamily
	A0A1D5Z8L9	A0A1D5Z8L9_WHEAT	0	0	1	1	Alpha-amylase	Proteins acting on cell wall polysaccharides	Glycosyl hydrolase	GH13	/	TP: Signal peptide/SP: Signal peptide	Signal peptide	ER	1	not probable	nd	nd	PF00128 Alpha amylase, catalytic domain PF07821 Alpha-amylase C-terminal beta-sheet domain	IPR013780 Glycosyl hydrolase, family 13, all-beta IPR012850 Alpha-amylase, C-terminal beta-sheet IPR013781 Glycoside hydrolase, catalytic domain IPR006047 Glycosyl hydrolase, family 13, catalytic domain IPR015902 Glycoside hydrolase, family 13 IPR006046 Alpha amylase IPR013775 Alpha-amylase, plant IPR017853 Glycoside hydrolase superfamily
	P08117	AMY3_WHEAT	0	0	1	1	Alpha-amylase AMY3	Proteins acting on cell wall polysaccharides	Glycosyl hydrolase	GH13	/	TP: Signal peptide/SP: Signal peptide	Signal peptide	ER	1	not probable	nd	nd	PF00128 Alpha amylase, catalytic domain PF07821 Alpha-amylase C-terminal beta-sheet domain	IPR013781 Glycoside hydrolase, catalytic domain IPR006047 Glycosyl hydrolase, family 13, catalytic domain IPR015902 Glycoside hydrolase, family 13 IPR017853 Glycoside hydrolase superfamily IPR012850 Alpha-amylase, C-terminal beta-sheet IPR013775 Alpha-amylase, plant IPR013780 Glycosyl hydrolase, family 13, all-beta IPR006046 Alpha amylase
	A0A1D5XFG8	A0A1D5XFG8_WHEAT	0	0	0	1	Xyloglucan endotransglucosylase/hydrolase	Proteins acting on cell wall polysaccharides	Glycosyl hydrolase	GH16	/	TP: Signal peptide/SP: Signal peptide	Signal peptide	possibly mitochondrial	1	not probable	nd	nd	PF00722 Glycosyl hydrolases family 16 PF06955 Xyloglucan endo-transglycosylase (XET) C-terminus	IPR000757 Glycoside hydrolase family 16 IPR010713 Xyloglucan endo-transglycosylase, C-terminal IPR013320 Concanavalin A-like lectin/glucanase domain IPR016455 Xyloglucan endotransglucosylase/hydrolase
	A0A1D6BZX8	A0A1D6BZX8_WHEAT	0	0	1	1	Xyloglucan endotransglucosylase/hydrolase	Proteins acting on cell wall polysaccharides	Glycosyl hydrolase	GH16	/	TP: Signal peptide/SP: Signal peptide	Signal peptide	ER	0	not probable	nd	nd	PF06955 Xyloglucan endo-transglycosylase (XET) C-terminus PF00722 Glycosyl hydrolases family 16	IPR008264 Beta-glucanase IPR010713 Xyloglucan endo-transglycosylase, C-terminal IPR013320 Concanavalin A-like lectin/glucanase domain IPR016455 Xyloglucan endotransglucosylase/hydrolase IPR000757 Glycoside hydrolase family 16
	A0A1D6SFL3	A0A1D6SFL3_WHEAT	0	1	1	0	Xyloglucan endotransglucosylase/hydrolase	Proteins acting on cell wall polysaccharides	Glycosyl hydrolase	GH16	GH16	TP: Signal peptide/SP: Signal peptide	Signal peptide	ER	0	not probable	nd	nd	PF00722 Glycosyl hydrolases family 16 PF06955 Xyloglucan endo-transglycosylase (XET) C-terminus	IPR000757 Glycoside hydrolase family 16 IPR008264 Beta-glucanase IPR010713 Xyloglucan endo-transglycosylase, C-terminal IPR013320 Concanavalin A-like lectin/glucanase domain IPR016455 Xyloglucan endotransglucosylase/hydrolase
	A0A1D6ATB2	A0A1D6ATB2_WHEAT	1	1	1	0	Xyloglucan endotransglucosylase/hydrolase	Proteins acting on cell wall polysaccharides	Glycosyl hydrolase	GH16	GH16	TP: Signal peptide/SP: Signal peptide	Signal peptide	ER	1	not probable	nd	nd	PF06955 Xyloglucan endo-transglycosylase (XET) C-terminus PF00722 Glycosyl hydrolases family 16	IPR010713 Xyloglucan endo-transglycosylase, C-terminal IPR008264 Beta-glucanase IPR013320 Concanavalin A-like lectin/glucanase domain IPR000757 Glycoside hydrolase family 16 IPR008263 Glycoside hydrolase, family 16, active site IPR016455 Xyloglucan endotransglucosylase/hydrolase	PS01034 GLYCOSYL_HYDROL_F16 Glycosyl hydrolases family 16 active sites.
	A0A1D5SZ32	A0A1D5SZ32_WHEAT	0	0	0	1	Uncharacterized protein	Proteins acting on cell wall polysaccharides	Glycosyl hydrolase	GH17	/	TP: Chloroplastic/SP: Non-secretory protein	Signal peptide	none	0	not probable	nd	nd	PF00332 Glycosyl hydrolases family 17	IPR017853 Glycoside hydrolase superfamily IPR000490 Glycoside hydrolase family 17 IPR013781 Glycoside hydrolase, catalytic domain	PS00587 GLYCOSYL_HYDROL_F17 Glycosyl hydrolases family 17 signature.
	A0A1D5TIT4	A0A1D5TIT4_WHEAT	0	0	1	1	Uncharacterized protein	Proteins acting on cell wall polysaccharides	Glycosyl hydrolase	GH17	/	TP: _/SP: Non-secretory protein	Signal peptide	none	0	not probable	nd	nd	PF00332 Glycosyl hydrolases family 17	IPR000490 Glycoside hydrolase family 17 IPR017853 Glycoside hydrolase superfamily IPR013781 Glycoside hydrolase, catalytic domain	PS00587 GLYCOSYL_HYDROL_F17 Glycosyl hydrolases family 17 signature.
	A0A1D5WP28	A0A1D5WP28_WHEAT	0	0	1	1	Uncharacterized protein	Proteins acting on cell wall polysaccharides	Glycosyl hydrolase	GH17	/	TP: _/SP: Non-secretory protein	Signal peptide	none	0	not probable	nd	nd	PF00332 Glycosyl hydrolases family 17	IPR013781 Glycoside hydrolase, catalytic domain IPR000490 Glycoside hydrolase family 17 IPR017853 Glycoside hydrolase superfamily	PS00587 GLYCOSYL_HYDROL_F17 Glycosyl hydrolases family 17 signature.
	A0A1D5V2H3	A0A1D5V2H3_WHEAT	0	0	1	1	Uncharacterized protein	Proteins acting on cell wall polysaccharides	Glycosyl hydrolase	GH17	/	TP: Signal peptide/SP: Signal peptide	Signal peptide	ER	1	not probable	nd	nd	PF00332 Glycosyl hydrolases family 17	IPR000490 Glycoside hydrolase family 17 IPR013781 Glycoside hydrolase, catalytic domain IPR017853 Glycoside hydrolase superfamily	PS00587 GLYCOSYL_HYDROL_F17 Glycosyl hydrolases family 17 signature.
	A0A1D5W4M4	A0A1D5W4M4_WHEAT	0	0	1	1	Uncharacterized protein	Proteins acting on cell wall polysaccharides	Glycosyl hydrolase	GH17	/	TP: _/SP: Signal peptide	Signal peptide	ER	0	not probable	nd	nd	PF00332 Glycosyl hydrolases family 17	IPR013781 Glycoside hydrolase, catalytic domain IPR017853 Glycoside hydrolase superfamily IPR000490 Glycoside hydrolase family 17
	A0A096UTC3	A0A096UTC3_WHEAT	0	1	1	1	Uncharacterized protein	Proteins acting on cell wall polysaccharides	Glycosyl hydrolase	GH17	/	TP: Signal peptide/SP: Signal peptide	No signal peptide	ER	1	not probable	nd	nd	PF07983 X8 domain PF00332 Glycosyl hydrolases family 17	IPR012946 X8 domain IPR017853 Glycoside hydrolase superfamily IPR000490 Glycoside hydrolase family 17 IPR013781 Glycoside hydrolase, catalytic domain
	A0A1D5WLK2	A0A1D5WLK2_WHEAT	1	1	1	1	Uncharacterized protein	Proteins acting on cell wall polysaccharides	Glycosyl hydrolase	GH17	/	TP: Signal peptide/SP: Non-secretory protein	Signal peptide	possibly ER	1	not probable	nd	nd	PF00332 Glycosyl hydrolases family 17	IPR000490 Glycoside hydrolase family 17 IPR013781 Glycoside hydrolase, catalytic domain IPR017853 Glycoside hydrolase superfamily	PS00587 GLYCOSYL_HYDROL_F17 Glycosyl hydrolases family 17 signature.
	A0A1D5UF02	A0A1D5UF02_WHEAT	1	1	1	1	Uncharacterized protein	Proteins acting on cell wall polysaccharides	Glycosyl hydrolase	GH17	/	TP: Signal peptide/SP: Signal peptide	Signal peptide	ER	0	not probable	nd	nd	PF00332 Glycosyl hydrolases family 17	IPR000490 Glycoside hydrolase family 17 IPR013781 Glycoside hydrolase, catalytic domain IPR017853 Glycoside hydrolase superfamily	PS00587 GLYCOSYL_HYDROL_F17 Glycosyl hydrolases family 17 signature.
	A0A1D5VFW9	A0A1D5VFW9_WHEAT	1	1	1	1	Uncharacterized protein	Proteins acting on cell wall polysaccharides	Glycosyl hydrolase	GH17	/	TP: Signal peptide/SP: Signal peptide	Signal peptide	ER	1	not probable	nd	nd	PF00332 Glycosyl hydrolases family 17	IPR013781 Glycoside hydrolase, catalytic domain IPR000490 Glycoside hydrolase family 17 IPR017853 Glycoside hydrolase superfamily	PS00587 GLYCOSYL_HYDROL_F17 Glycosyl hydrolases family 17 signature.
	A0A1D5YGG2	A0A1D5YGG2_WHEAT	1	1	1	1	Uncharacterized protein	Proteins acting on cell wall polysaccharides	Glycosyl hydrolase	GH17	/	TP: Signal peptide/SP: Signal peptide	Signal peptide	ER	0	not probable	nd	nd	PF07983 X8 domain PF00332 Glycosyl hydrolases family 17	IPR012946 X8 domain IPR000490 Glycoside hydrolase family 17 IPR013781 Glycoside hydrolase, catalytic domain IPR017853 Glycoside hydrolase superfamily	PS00587 GLYCOSYL_HYDROL_F17 Glycosyl hydrolases family 17 signature.
	A0A1D5ZLL7	A0A1D5ZLL7_WHEAT	1	1	1	1	Uncharacterized protein	Proteins acting on cell wall polysaccharides	Glycosyl hydrolase	GH17	/	TP: Signal peptide/SP: Signal peptide	Signal peptide	ER	0	not probable	nd	nd	PF00332 Glycosyl hydrolases family 17 PF07983 X8 domain	IPR013781 Glycoside hydrolase, catalytic domain IPR000490 Glycoside hydrolase family 17 IPR012946 X8 domain IPR017853 Glycoside hydrolase superfamily	PS00587 GLYCOSYL_HYDROL_F17 Glycosyl hydrolases family 17 signature.
	A0A1D6RY72	A0A1D6RY72_WHEAT	1	1	1	1	Uncharacterized protein	Proteins acting on cell wall polysaccharides	Glycosyl hydrolase	GH17	/	TP: Signal peptide/SP: Signal peptide	Signal peptide	ER	0	not probable	nd	nd	PF07983 X8 domain PF00332 Glycosyl hydrolases family 17	IPR013781 Glycoside hydrolase, catalytic domain IPR017853 Glycoside hydrolase superfamily IPR012946 X8 domain IPR000490 Glycoside hydrolase family 17	PS00587 GLYCOSYL_HYDROL_F17 Glycosyl hydrolases family 17 signature.
	A0A1D5V4L3	A0A1D5V4L3_WHEAT	1	1	1	1	Uncharacterized protein	Proteins acting on cell wall polysaccharides	Glycosyl hydrolase	GH17	GH17	TP: Signal peptide/SP: Signal peptide	Signal peptide	ER	1	not probable	nd	nd	PF00332 Glycosyl hydrolases family 17	IPR000490 Glycoside hydrolase family 17 IPR013781 Glycoside hydrolase, catalytic domain IPR017853 Glycoside hydrolase superfamily	PS00587 GLYCOSYL_HYDROL_F17 Glycosyl hydrolases family 17 signature.
	A0A1D5W5J6	A0A1D5W5J6_WHEAT	1	1	1	1	Uncharacterized protein	Proteins acting on cell wall polysaccharides	Glycosyl hydrolase	GH17	GH17	TP: Signal peptide/SP: Signal peptide	Signal peptide	ER	1	not probable	nd	nd	PF00332 Glycosyl hydrolases family 17	IPR000490 Glycoside hydrolase family 17 IPR013781 Glycoside hydrolase, catalytic domain IPR017853 Glycoside hydrolase superfamily	PS00587 GLYCOSYL_HYDROL_F17 Glycosyl hydrolases family 17 signature.
	A0A1D5WLK3	A0A1D5WLK3_WHEAT	1	1	1	1	Uncharacterized protein	Proteins acting on cell wall polysaccharides	Glycosyl hydrolase	GH17	GH17	TP: Signal peptide/SP: Signal peptide	Signal peptide	ER	0	not probable	nd	nd	PF00332 Glycosyl hydrolases family 17	IPR000490 Glycoside hydrolase family 17 IPR013781 Glycoside hydrolase, catalytic domain IPR017853 Glycoside hydrolase superfamily	PS00587 GLYCOSYL_HYDROL_F17 Glycosyl hydrolases family 17 signature.
	A0A1D6AYJ4	A0A1D6AYJ4_WHEAT	0	0	1	1	Uncharacterized protein	Proteins acting on cell wall polysaccharides	Glycosyl hydrolase	GH17	GH17 + CBM43	TP: Mitochondrial/SP: Signal peptide	Signal peptide	ER	1	probable	nd	nd	PF00332 Glycosyl hydrolases family 17 PF07983 X8 domain	IPR000490 Glycoside hydrolase family 17 IPR012946 X8 domain IPR017853 Glycoside hydrolase superfamily IPR013781 Glycoside hydrolase, catalytic domain	PS00587 GLYCOSYL_HYDROL_F17 Glycosyl hydrolases family 17 signature.
	A0A1D6C9M8	A0A1D6C9M8_WHEAT	0	0	1	1	Uncharacterized protein	Proteins acting on cell wall polysaccharides	Glycosyl hydrolase	GH17	GH17 + CBM43	TP: Signal peptide/SP: Signal peptide	Signal peptide	ER	0	not probable	nd	nd	PF00332 Glycosyl hydrolases family 17 PF07983 X8 domain	IPR000490 Glycoside hydrolase family 17 IPR012946 X8 domain IPR013781 Glycoside hydrolase, catalytic domain IPR017853 Glycoside hydrolase superfamily
	Q8L5C6	XIP1_WHEAT	0	1	1	1	Xylanase inhibitor protein 1	Proteins acting on cell wall polysaccharides	Glycosyl hydrolase	GH18	/	TP: Signal peptide/SP: Signal peptide	Signal peptide	ER	1	not probable	nd	nd	PF00704 Glycosyl hydrolases family 18	IPR001223 Glycoside hydrolase family 18, catalytic domain IPR017853 Glycoside hydrolase superfamily IPR013781 Glycoside hydrolase, catalytic domain	PS00017 ATP_GTP_A ATP/GTP-binding site motif A (P-loop).
	A0A1D5UWB9	A0A1D5UWB9_WHEAT	1	1	0	0	Uncharacterized protein	Proteins acting on cell wall polysaccharides	Glycosyl hydrolase	GH18	/	TP: Signal peptide/SP: Signal peptide	Signal peptide	ER	1	not probable	nd	nd	PF00704 Glycosyl hydrolases family 18	IPR017853 Glycoside hydrolase superfamily IPR001223 Glycoside hydrolase family 18, catalytic domain IPR013781 Glycoside hydrolase, catalytic domain	PS51257 PROKAR_LIPOPROTEIN Prokaryotic membrane lipoprotein lipid attachment site profile.
	A0A1D5Z867	A0A1D5Z867_WHEAT	1	1	1	1	Uncharacterized protein	Proteins acting on cell wall polysaccharides	Glycosyl hydrolase	GH18	/	TP: Signal peptide/SP: Signal peptide	Signal peptide	ER	1	not probable	nd	nd	PF00704 Glycosyl hydrolases family 18	IPR001223 Glycoside hydrolase family 18, catalytic domain IPR013781 Glycoside hydrolase, catalytic domain IPR017853 Glycoside hydrolase superfamily
	A0A1D5ZJB0	A0A1D5ZJB0_WHEAT	1	1	1	1	Uncharacterized protein	Proteins acting on cell wall polysaccharides	Glycosyl hydrolase	GH18	/	TP: Signal peptide/SP: Signal peptide	Signal peptide	ER	0	not probable	nd	nd	PF00704 Glycosyl hydrolases family 18	IPR001223 Glycoside hydrolase family 18, catalytic domain IPR013781 Glycoside hydrolase, catalytic domain IPR017853 Glycoside hydrolase superfamily
	A0A1D5TH00	A0A1D5TH00_WHEAT	0	0	1	1	Uncharacterized protein	Proteins acting on cell wall polysaccharides	Glycosyl hydrolase	GH19	/	TP: Signal peptide/SP: Signal peptide	Signal peptide	ER	1	not probable	nd	nd	PF00182 Chitinase class I PF00187 Chitin recognition protein	IPR018371 Chitin-binding, type 1, conserved site IPR023346 Lysozyme-like domain IPR000726 Glycoside hydrolase, family 19, catalytic IPR016283 Glycoside hydrolase, family 19 IPR001002 Chitin-binding, type 1	PS00017 ATP_GTP_A ATP/GTP-binding site motif A (P-loop). PS00026 CHIT_BIND_I_1 Chitin recognition or binding domain signature. PS00774 CHITINASE_19_2 Chitinases family 19 signature 2. PS50941 CHIT_BIND_I_2 Chitin-binding type-1 domain profile.
	A0A1D5ZVC0	A0A1D5ZVC0_WHEAT	0	0	1	1	Uncharacterized protein	Proteins acting on cell wall polysaccharides	Glycosyl hydrolase	GH19	/	TP: Signal peptide/SP: Signal anchor	Signal peptide	ER	2	not probable	nd	nd	PF00182 Chitinase class I	IPR000726 Glycoside hydrolase, family 19, catalytic IPR023346 Lysozyme-like domain
	A0A1D6C465	A0A1D6C465_WHEAT	0	0	1	1	Uncharacterized protein	Proteins acting on cell wall polysaccharides	Glycosyl hydrolase	GH19	/	TP: Signal peptide/SP: Signal peptide	Signal peptide	ER	0	not probable	nd	nd	PF00187 Chitin recognition protein PF00182 Chitinase class I	IPR001002 Chitin-binding, type 1 IPR018371 Chitin-binding, type 1, conserved site IPR000726 Glycoside hydrolase, family 19, catalytic IPR016283 Glycoside hydrolase, family 19 IPR023346 Lysozyme-like domain	PS00026 CHIT_BIND_I_1 Chitin recognition or binding domain signature. PS00774 CHITINASE_19_2 Chitinases family 19 signature 2. PS50311 CYS_RICH Cysteine-rich region profile. PS50941 CHIT_BIND_I_2 Chitin-binding type-1 domain profile.
	A0A1D6BR51	A0A1D6BR51_WHEAT	0	1	1	1	Uncharacterized protein	Proteins acting on cell wall polysaccharides	Glycosyl hydrolase	GH19	/	TP: Signal peptide/SP: Signal peptide	Signal peptide	ER	1	not probable	nd	nd	PF00182 Chitinase class I	IPR000726 Glycoside hydrolase, family 19, catalytic IPR016283 Glycoside hydrolase, family 19 IPR023346 Lysozyme-like domain	PS00773 CHITINASE_19_1 Chitinases family 19 signature 1. PS00774 CHITINASE_19_2 Chitinases family 19 signature 2.
	A0A1D6CM14	A0A1D6CM14_WHEAT	1	1	1	1	Uncharacterized protein	Proteins acting on cell wall polysaccharides	Glycosyl hydrolase	GH19	/	TP: Signal peptide/SP: Signal peptide	Signal peptide	ER	1	not probable	nd	nd	PF00182 Chitinase class I	IPR016283 Glycoside hydrolase, family 19 IPR023346 Lysozyme-like domain IPR000726 Glycoside hydrolase, family 19, catalytic	PS00773 CHITINASE_19_1 Chitinases family 19 signature 1. PS00774 CHITINASE_19_2 Chitinases family 19 signature 2.
	A0A0H4TM98	A0A0H4TM98_WHEAT	0	0	1	1	Chitinase	Proteins acting on cell wall polysaccharides	Glycosyl hydrolase	GH19	GH19	TP: Signal peptide/SP: Signal peptide	Signal peptide	ER	0	not probable	nd	nd	PF00187 Chitin recognition protein PF00182 Chitinase class I	IPR000726 Glycoside hydrolase, family 19, catalytic IPR001002 Chitin-binding, type 1 IPR016283 Glycoside hydrolase, family 19 IPR018371 Chitin-binding, type 1, conserved site IPR023346 Lysozyme-like domain	PS00026 CHIT_BIND_I_1 Chitin recognition or binding domain signature. PS00774 CHITINASE_19_2 Chitinases family 19 signature 2. PS50311 CYS_RICH Cysteine-rich region profile. PS50941 CHIT_BIND_I_2 Chitin-binding type-1 domain profile.
	A0A1D6BR50	A0A1D6BR50_WHEAT	1	1	1	1	Uncharacterized protein	Proteins acting on cell wall polysaccharides	Glycosyl hydrolase	GH19	GH19	TP: Signal peptide/SP: Signal peptide	Signal peptide	ER	0	not probable	nd	nd	PF00187 Chitin recognition protein PF00182 Chitinase class I	IPR001002 Chitin-binding, type 1 IPR000726 Glycoside hydrolase, family 19, catalytic IPR016283 Glycoside hydrolase, family 19 IPR018371 Chitin-binding, type 1, conserved site IPR023346 Lysozyme-like domain	PS00026 CHIT_BIND_I_1 Chitin recognition or binding domain signature. PS00773 CHITINASE_19_1 Chitinases family 19 signature 1. PS00774 CHITINASE_19_2 Chitinases family 19 signature 2. PS50311 CYS_RICH Cysteine-rich region profile. PS50941 CHIT_BIND_I_2 Chitin-binding type-1 domain profile.
	A0A1D6D852	A0A1D6D852_WHEAT	1	1	1	1	Uncharacterized protein	Proteins acting on cell wall polysaccharides	Glycosyl hydrolase	GH19	GH19	TP: Signal peptide/SP: Signal peptide	Signal peptide	ER	1	not probable	nd	nd	PF00182 Chitinase class I	IPR000726 Glycoside hydrolase, family 19, catalytic IPR016283 Glycoside hydrolase, family 19 IPR023346 Lysozyme-like domain	PS00773 CHITINASE_19_1 Chitinases family 19 signature 1. PS00774 CHITINASE_19_2 Chitinases family 19 signature 2.
	A0A1D5SJP9	A0A1D5SJP9_WHEAT	0	0	1	1	Beta-hexosaminidase	Proteins acting on cell wall polysaccharides	Glycosyl hydrolase	GH20	/	TP: Signal peptide/SP: Signal peptide	Signal peptide	ER	1	not probable	nd	nd	PF00728 Glycosyl hydrolase family 20, catalytic domain PF14845 beta-acetyl hexosaminidase like	IPR013781 Glycoside hydrolase, catalytic domain IPR015883 Glycoside hydrolase family 20, catalytic domain IPR017853 Glycoside hydrolase superfamily IPR025705 Beta-hexosaminidase IPR029018 Chitobiase/beta-hexosaminidase domain 2-like IPR029019 Beta-hexosaminidase, eukaryotic type, N-terminal	PS00294 PRENYLATION Prenyl group binding site (CAAX box).
	W4ZUV9	W4ZUV9_WHEAT	1	1	1	1	Beta-hexosaminidase	Proteins acting on cell wall polysaccharides	Glycosyl hydrolase	GH20	GH20	TP: Signal peptide/SP: Signal peptide	Signal peptide	ER	0	not probable	nd	nd	PF00728 Glycosyl hydrolase family 20, catalytic domain PF14845 beta-acetyl hexosaminidase like	IPR013781 Glycoside hydrolase, catalytic domain IPR015883 Glycoside hydrolase family 20, catalytic domain IPR017853 Glycoside hydrolase superfamily IPR025705 Beta-hexosaminidase IPR029018 Chitobiase/beta-hexosaminidase domain 2-like IPR029019 Beta-hexosaminidase, eukaryotic type, N-terminal	PS00294 PRENYLATION Prenyl group binding site (CAAX box).
	A0A1D6AIS2	A0A1D6AIS2_WHEAT	0	0	0	1	Alpha-galactosidase	Proteins acting on cell wall polysaccharides	Glycosyl hydrolase	GH27	/	TP: Signal peptide/SP: Signal peptide	Signal peptide	ER	0	not probable	nd	nd	PF16499 Alpha galactosidase A	IPR000772 Ricin B, lectin domain IPR002241 Glycoside hydrolase, family 27 IPR013780 Glycosyl hydrolase, family 13, all-beta IPR013785 Aldolase-type TIM barrel IPR017853 Glycoside hydrolase superfamily
	A0A1D5SBP9	A0A1D5SBP9_WHEAT	0	0	1	1	Alpha-galactosidase	Proteins acting on cell wall polysaccharides	Glycosyl hydrolase	GH27	/	TP: Signal peptide/SP: Signal peptide	Signal peptide	ER	0	not probable	nd	nd	PF16499 Alpha galactosidase A	IPR017853 Glycoside hydrolase superfamily IPR002241 Glycoside hydrolase, family 27 IPR000111 Glycoside hydrolase family 27/36, conserved site IPR013780 Glycosyl hydrolase, family 13, all-beta IPR013785 Aldolase-type TIM barrel	PS00512 ALPHA_GALACTOSIDASE Alpha-galactosidase signature.
	A0A1D5U6J5	A0A1D5U6J5_WHEAT	0	0	1	1	Alpha-galactosidase	Proteins acting on cell wall polysaccharides	Glycosyl hydrolase	GH27	/	TP: Mitochondrial/SP: Signal peptide	Signal peptide	ER	0	not probable	nd	nd	PF16499 Alpha galactosidase A	IPR002241 Glycoside hydrolase, family 27 IPR013780 Glycosyl hydrolase, family 13, all-beta IPR017853 Glycoside hydrolase superfamily IPR013785 Aldolase-type TIM barrel
	A0A1D6A1Q8	A0A1D6A1Q8_WHEAT	0	0	1	1	Alpha-galactosidase	Proteins acting on cell wall polysaccharides	Glycosyl hydrolase	GH27	/	TP: Signal peptide/SP: Signal peptide	Signal peptide	ER	1	not probable	nd	nd	PF16499 Alpha galactosidase A	IPR000111 Glycoside hydrolase family 27/36, conserved site IPR002241 Glycoside hydrolase, family 27 IPR013780 Glycosyl hydrolase, family 13, all-beta IPR013785 Aldolase-type TIM barrel IPR017853 Glycoside hydrolase superfamily	PS00512 ALPHA_GALACTOSIDASE Alpha-galactosidase signature.
	A0A1D6AYU5	A0A1D6AYU5_WHEAT	0	0	1	1	Alpha-galactosidase	Proteins acting on cell wall polysaccharides	Glycosyl hydrolase	GH27	/	TP: Signal peptide/SP: Signal peptide	Signal peptide	ER	0	not probable	nd	nd	PF10551 MULE transposase domain	IPR002241 Glycoside hydrolase, family 27 IPR017853 Glycoside hydrolase superfamily IPR018289 MULE transposase domain IPR013785 Aldolase-type TIM barrel
	A0A1D5RSC7	A0A1D5RSC7_WHEAT	1	1	1	1	Alpha-galactosidase	Proteins acting on cell wall polysaccharides	Glycosyl hydrolase	GH27	/	TP: Signal peptide/SP: Signal peptide	Signal peptide	ER	1	not probable	nd	nd	PF16499 Alpha galactosidase A	IPR000111 Glycoside hydrolase family 27/36, conserved site IPR002241 Glycoside hydrolase, family 27 IPR013780 Glycosyl hydrolase, family 13, all-beta IPR013785 Aldolase-type TIM barrel IPR017853 Glycoside hydrolase superfamily	PS00512 ALPHA_GALACTOSIDASE Alpha-galactosidase signature.
	W5F620	W5F620_WHEAT	1	1	1	1	Alpha-galactosidase	Proteins acting on cell wall polysaccharides	Glycosyl hydrolase	GH27	/	TP: Signal peptide/SP: Signal peptide	Signal peptide	ER	0	not probable	nd	nd	PF16499 Alpha galactosidase A	IPR000111 Glycoside hydrolase family 27/36, conserved site IPR002241 Glycoside hydrolase, family 27 IPR013780 Glycosyl hydrolase, family 13, all-beta IPR013785 Aldolase-type TIM barrel IPR017853 Glycoside hydrolase superfamily	PS00512 ALPHA_GALACTOSIDASE Alpha-galactosidase signature.
	W5E0V6	W5E0V6_WHEAT	0	0	1	0	Uncharacterized protein	Proteins acting on cell wall polysaccharides	Glycosyl hydrolase	GH28	/	TP: Signal peptide/SP: Signal peptide	Signal peptide	ER	0	not probable	nd	nd	PF00295 Glycosyl hydrolases family 28	IPR000743 Glycoside hydrolase, family 28 IPR011050 Pectin lyase fold/virulence factor IPR012334 Pectin lyase fold	PS00502 POLYGALACTURONASE Polygalacturonase active site.
	W5GHI6	W5GHI6_WHEAT	0	1	1	0	Uncharacterized protein	Proteins acting on cell wall polysaccharides	Glycosyl hydrolase	GH28	/	TP: Signal peptide/SP: Signal peptide	Signal peptide	ER	1	not probable	nd	nd	PF00295 Glycosyl hydrolases family 28	IPR006626 Parallel beta-helix repeat IPR000743 Glycoside hydrolase, family 28 IPR011050 Pectin lyase fold/virulence factor IPR012334 Pectin lyase fold	PS00502 POLYGALACTURONASE Polygalacturonase active site.
	A0A1D5RUH6	A0A1D5RUH6_WHEAT	1	1	0	0	Uncharacterized protein	Proteins acting on cell wall polysaccharides	Glycosyl hydrolase	GH28	/	TP: Signal peptide/SP: Signal peptide	Signal peptide	ER	1	not probable	nd	nd	PF00295 Glycosyl hydrolases family 28	IPR000743 Glycoside hydrolase, family 28 IPR011050 Pectin lyase fold/virulence factor IPR012334 Pectin lyase fold
	A0A1D6AZR6	A0A1D6AZR6_WHEAT	0	1	1	0	Uncharacterized protein	Proteins acting on cell wall polysaccharides	Glycosyl hydrolase	GH28	GH28	TP: Mitochondrial/SP: Signal peptide	Signal peptide	ER	1	not probable	nd	nd	PF00295 Glycosyl hydrolases family 28	IPR000743 Glycoside hydrolase, family 28 IPR006626 Parallel beta-helix repeat IPR011050 Pectin lyase fold/virulence factor IPR012334 Pectin lyase fold	PS00502 POLYGALACTURONASE Polygalacturonase active site.
	A0A077RT87	A0A077RT87_WHEAT	1	0	1	0	Uncharacterized protein	Proteins acting on cell wall polysaccharides	Glycosyl hydrolase	GH28	GH28	TP: Signal peptide/SP: Signal peptide	Signal peptide	ER	0	not probable	nd	nd	PF00295 Glycosyl hydrolases family 28	IPR011050 Pectin lyase fold/virulence factor IPR006626 Parallel beta-helix repeat IPR000743 Glycoside hydrolase, family 28 IPR012334 Pectin lyase fold
	A0A1D5SDM7	A0A1D5SDM7_WHEAT	1	1	0	1	Uncharacterized protein	Proteins acting on cell wall polysaccharides	Glycosyl hydrolase	GH28	GH28	TP: Signal peptide/SP: Signal peptide	Signal peptide	ER	1	not probable	nd	nd	PF00295 Glycosyl hydrolases family 28	IPR011050 Pectin lyase fold/virulence factor IPR000743 Glycoside hydrolase, family 28 IPR012334 Pectin lyase fold
	A0A1D5XWT8	A0A1D5XWT8_WHEAT	1	1	1	1	Uncharacterized protein	Proteins acting on cell wall polysaccharides	Glycosyl hydrolase	GH28	GH28	TP: Signal peptide/SP: Signal peptide	Signal peptide	ER	1	lowly probable	nd	nd	PF00295 Glycosyl hydrolases family 28	IPR006626 Parallel beta-helix repeat IPR012334 Pectin lyase fold IPR011050 Pectin lyase fold/virulence factor IPR000743 Glycoside hydrolase, family 28
	A0A1D6CZ62	A0A1D6CZ62_WHEAT	1	1	1	1	Uncharacterized protein	Proteins acting on cell wall polysaccharides	Glycosyl hydrolase	GH28	GH28	TP: Signal peptide/SP: Signal peptide	Signal peptide	ER	1	not probable	nd	nd	PF00295 Glycosyl hydrolases family 28	IPR000743 Glycoside hydrolase, family 28 IPR006626 Parallel beta-helix repeat IPR011050 Pectin lyase fold/virulence factor IPR012334 Pectin lyase fold
	A0A1D6DBZ8	A0A1D6DBZ8_WHEAT	1	1	1	1	Uncharacterized protein	Proteins acting on cell wall polysaccharides	Glycosyl hydrolase	GH28	GH28	TP: Signal peptide/SP: Signal peptide	Signal peptide	ER	0	not probable	nd	nd	PF00295 Glycosyl hydrolases family 28	IPR006626 Parallel beta-helix repeat IPR012334 Pectin lyase fold IPR000743 Glycoside hydrolase, family 28 IPR011050 Pectin lyase fold/virulence factor	PS00016 RGD Cell attachment sequence. PS00502 POLYGALACTURONASE Polygalacturonase active site.
	W5ASR9	W5ASR9_WHEAT	1	1	1	1	Uncharacterized protein	Proteins acting on cell wall polysaccharides	Glycosyl hydrolase	GH28	GH28	TP: Signal peptide/SP: Signal peptide	Signal peptide	ER	1	not probable	nd	nd	PF00295 Glycosyl hydrolases family 28	IPR000743 Glycoside hydrolase, family 28 IPR006626 Parallel beta-helix repeat IPR011050 Pectin lyase fold/virulence factor IPR012334 Pectin lyase fold	PS00016 RGD Cell attachment sequence. PS00502 POLYGALACTURONASE Polygalacturonase active site.
	A0A1D5YMV0	A0A1D5YMV0_WHEAT	1	1	1	1	Uncharacterized protein	Proteins acting on cell wall polysaccharides	Glycosyl hydrolase	GH29	GH29	TP: Signal peptide/SP: Signal peptide	Signal peptide	ER	1	not probable	nd	nd	PF01120 Alpha-L-fucosidase	IPR000933 Glycoside hydrolase, family 29 IPR008979 Galactose-binding domain-like IPR013781 Glycoside hydrolase, catalytic domain IPR017853 Glycoside hydrolase superfamily
	A0A1D5Z3J4	A0A1D5Z3J4_WHEAT	1	1	1	1	Uncharacterized protein	Proteins acting on cell wall polysaccharides	Glycosyl hydrolase	GH29	GH29	TP: Signal peptide/SP: Signal peptide	Signal peptide	ER	1	not probable	nd	nd	PF01120 Alpha-L-fucosidase	IPR008979 Galactose-binding domain-like IPR013781 Glycoside hydrolase, catalytic domain IPR000933 Glycoside hydrolase, family 29 IPR017853 Glycoside hydrolase superfamily
	A0A1D6S669	A0A1D6S669_WHEAT	1	1	1	1	Uncharacterized protein	Proteins acting on cell wall polysaccharides	Glycosyl hydrolase	GH29	GH29	TP: Signal peptide/SP: Signal peptide	Signal peptide	ER	1	not probable	nd	nd	PF01120 Alpha-L-fucosidase	IPR000933 Glycoside hydrolase, family 29 IPR008979 Galactose-binding domain-like IPR017853 Glycoside hydrolase superfamily IPR013781 Glycoside hydrolase, catalytic domain
	A0A1D5XR04	A0A1D5XR04_WHEAT	0	0	1	0	Uncharacterized protein	Proteins acting on cell wall polysaccharides	Glycosyl hydrolase	GH3	/	TP: Mitochondrial/SP: Signal peptide	Signal peptide	ER	0	lowly probable	nd	nd	PF14310 Fibronectin type III-like domain PF01915 Glycosyl hydrolase family 3 C-terminal domain PF00933 Glycosyl hydrolase family 3 N terminal domain	IPR001764 Glycoside hydrolase, family 3, N-terminal IPR002772 Glycoside hydrolase family 3 C-terminal domain IPR017853 Glycoside hydrolase superfamily IPR026891 Fibronectin type III-like domain IPR026892 Glycoside hydrolase family 3
	A0A1D5TZP1	A0A1D5TZP1_WHEAT	0	0	1	1	Uncharacterized protein	Proteins acting on cell wall polysaccharides	Glycosyl hydrolase	GH3	/	TP: Signal peptide/SP: Signal peptide	Signal peptide	ER	0	not probable	nd	nd	PF01915 Glycosyl hydrolase family 3 C-terminal domain PF14310 Fibronectin type III-like domain PF00933 Glycosyl hydrolase family 3 N terminal domain	IPR026892 Glycoside hydrolase family 3 IPR001764 Glycoside hydrolase, family 3, N-terminal IPR002772 Glycoside hydrolase family 3 C-terminal domain IPR026891 Fibronectin type III-like domain IPR017853 Glycoside hydrolase superfamily	PS00016 RGD Cell attachment sequence. PS51257 PROKAR_LIPOPROTEIN Prokaryotic membrane lipoprotein lipid attachment site profile.
	A0A1D5URN5	A0A1D5URN5_WHEAT	0	0	1	1	Uncharacterized protein	Proteins acting on cell wall polysaccharides	Glycosyl hydrolase	GH3	/	TP: Signal peptide/SP: Signal peptide	Signal peptide	ER	0	not probable	nd	nd	PF14310 Fibronectin type III-like domain PF00933 Glycosyl hydrolase family 3 N terminal domain PF01915 Glycosyl hydrolase family 3 C-terminal domain	IPR002772 Glycoside hydrolase family 3 C-terminal domain IPR001764 Glycoside hydrolase, family 3, N-terminal IPR026892 Glycoside hydrolase family 3 IPR017853 Glycoside hydrolase superfamily IPR026891 Fibronectin type III-like domain	PS00029 LEUCINE_ZIPPER Leucine zipper pattern.
	A0A1D5XG65	A0A1D5XG65_WHEAT	0	0	1	1	Uncharacterized protein	Proteins acting on cell wall polysaccharides	Glycosyl hydrolase	GH3	/	TP: Signal peptide/SP: Signal peptide	Signal peptide	ER	0	not probable	nd	nd	PF14310 Fibronectin type III-like domain PF01915 Glycosyl hydrolase family 3 C-terminal domain PF00933 Glycosyl hydrolase family 3 N terminal domain	IPR026891 Fibronectin type III-like domain IPR001764 Glycoside hydrolase, family 3, N-terminal IPR017853 Glycoside hydrolase superfamily IPR002772 Glycoside hydrolase family 3 C-terminal domain IPR026892 Glycoside hydrolase family 3	PS00092 N6_MTASE N-6 Adenine-specific DNA methylases signature.
	W5ERN4	W5ERN4_WHEAT	0	0	1	1	Uncharacterized protein	Proteins acting on cell wall polysaccharides	Glycosyl hydrolase	GH3	/	TP: Signal peptide/SP: Signal peptide	Signal peptide	ER	0	not probable	nd	nd	PF14310 Fibronectin type III-like domain PF01915 Glycosyl hydrolase family 3 C-terminal domain PF00933 Glycosyl hydrolase family 3 N terminal domain	IPR001764 Glycoside hydrolase, family 3, N-terminal IPR002772 Glycoside hydrolase family 3 C-terminal domain IPR017853 Glycoside hydrolase superfamily IPR026891 Fibronectin type III-like domain IPR026892 Glycoside hydrolase family 3	PS00016 RGD Cell attachment sequence. PS00092 N6_MTASE N-6 Adenine-specific DNA methylases signature.
	W5EPZ1	W5EPZ1_WHEAT	1	0	1	0	Uncharacterized protein	Proteins acting on cell wall polysaccharides	Glycosyl hydrolase	GH3	GH3	TP: Signal peptide/SP: Signal peptide	Signal peptide	ER	0	not probable	nd	nd	PF14310 Fibronectin type III-like domain PF01915 Glycosyl hydrolase family 3 C-terminal domain PF00933 Glycosyl hydrolase family 3 N terminal domain	IPR002772 Glycoside hydrolase family 3 C-terminal domain IPR026891 Fibronectin type III-like domain IPR026892 Glycoside hydrolase family 3 IPR017853 Glycoside hydrolase superfamily IPR001764 Glycoside hydrolase, family 3, N-terminal
	A0A096ULI2	A0A096ULI2_WHEAT	1	0	0	1	Uncharacterized protein	Proteins acting on cell wall polysaccharides	Glycosyl hydrolase	GH3	GH3	TP: Signal peptide/SP: Signal peptide	Signal peptide	ER	0	not probable	nd	nd	PF01915 Glycosyl hydrolase family 3 C-terminal domain PF00933 Glycosyl hydrolase family 3 N terminal domain PF14310 Fibronectin type III-like domain	IPR002772 Glycoside hydrolase family 3 C-terminal domain IPR026891 Fibronectin type III-like domain IPR001764 Glycoside hydrolase, family 3, N-terminal IPR026892 Glycoside hydrolase family 3 IPR017853 Glycoside hydrolase superfamily	PS00029 LEUCINE_ZIPPER Leucine zipper pattern.
	A0A1D5XBQ8	A0A1D5XBQ8_WHEAT	1	0	0	1	Uncharacterized protein	Proteins acting on cell wall polysaccharides	Glycosyl hydrolase	GH3	GH3	TP: Signal peptide/SP: Signal peptide	Signal peptide	ER	1	not probable	nd	nd	PF00933 Glycosyl hydrolase family 3 N terminal domain PF01915 Glycosyl hydrolase family 3 C-terminal domain PF14310 Fibronectin type III-like domain	IPR001764 Glycoside hydrolase, family 3, N-terminal IPR002772 Glycoside hydrolase family 3 C-terminal domain IPR017853 Glycoside hydrolase superfamily IPR026891 Fibronectin type III-like domain IPR026892 Glycoside hydrolase family 3	PS00092 N6_MTASE N-6 Adenine-specific DNA methylases signature.
	A0A1D5VTK9	A0A1D5VTK9_WHEAT	1	1	1	1	Uncharacterized protein	Proteins acting on cell wall polysaccharides	Glycosyl hydrolase	GH3	GH3	TP: Signal peptide/SP: Signal peptide	Signal peptide	ER	0	not probable	nd	nd	PF01915 Glycosyl hydrolase family 3 C-terminal domain PF00933 Glycosyl hydrolase family 3 N terminal domain PF14310 Fibronectin type III-like domain	IPR026891 Fibronectin type III-like domain IPR001764 Glycoside hydrolase, family 3, N-terminal IPR002772 Glycoside hydrolase family 3 C-terminal domain IPR017853 Glycoside hydrolase superfamily IPR026892 Glycoside hydrolase family 3	PS00016 RGD Cell attachment sequence.
	A0A1D5Y1Q6	A0A1D5Y1Q6_WHEAT	1	1	1	1	Uncharacterized protein	Proteins acting on cell wall polysaccharides	Glycosyl hydrolase	GH3	GH3	TP: Signal peptide/SP: Signal peptide	Signal peptide	ER	0	not probable	nd	nd	PF14310 Fibronectin type III-like domain PF00933 Glycosyl hydrolase family 3 N terminal domain PF01915 Glycosyl hydrolase family 3 C-terminal domain	IPR001764 Glycoside hydrolase, family 3, N-terminal IPR002772 Glycoside hydrolase family 3 C-terminal domain IPR017853 Glycoside hydrolase superfamily IPR026891 Fibronectin type III-like domain IPR026892 Glycoside hydrolase family 3	PS00092 N6_MTASE N-6 Adenine-specific DNA methylases signature.
	A0A1D5YPC2	A0A1D5YPC2_WHEAT	1	1	1	1	Uncharacterized protein	Proteins acting on cell wall polysaccharides	Glycosyl hydrolase	GH3	GH3	TP: Signal peptide/SP: Signal peptide	Signal peptide	ER	0	not probable	nd	nd	PF00933 Glycosyl hydrolase family 3 N terminal domain PF01915 Glycosyl hydrolase family 3 C-terminal domain	IPR026892 Glycoside hydrolase family 3 IPR001764 Glycoside hydrolase, family 3, N-terminal IPR002772 Glycoside hydrolase family 3 C-terminal domain IPR017853 Glycoside hydrolase superfamily
	A0A1D5ZA43	A0A1D5ZA43_WHEAT	1	1	1	1	Uncharacterized protein	Proteins acting on cell wall polysaccharides	Glycosyl hydrolase	GH3	GH3	TP: Signal peptide/SP: Signal peptide	Signal peptide	none	0	not probable	nd	nd	PF01915 Glycosyl hydrolase family 3 C-terminal domain PF00933 Glycosyl hydrolase family 3 N terminal domain	IPR001764 Glycoside hydrolase, family 3, N-terminal IPR002772 Glycoside hydrolase family 3 C-terminal domain IPR026892 Glycoside hydrolase family 3 IPR017853 Glycoside hydrolase superfamily
	A0A1D6B9B7	A0A1D6B9B7_WHEAT	1	1	1	1	Uncharacterized protein	Proteins acting on cell wall polysaccharides	Glycosyl hydrolase	GH3	GH3	TP: Signal peptide/SP: Signal peptide	Signal peptide	ER	1	not probable	nd	nd	PF00933 Glycosyl hydrolase family 3 N terminal domain PF14310 Fibronectin type III-like domain PF01915 Glycosyl hydrolase family 3 C-terminal domain	IPR001764 Glycoside hydrolase, family 3, N-terminal IPR002772 Glycoside hydrolase family 3 C-terminal domain IPR017853 Glycoside hydrolase superfamily IPR026891 Fibronectin type III-like domain IPR026892 Glycoside hydrolase family 3	PS00016 RGD Cell attachment sequence. PS00092 N6_MTASE N-6 Adenine-specific DNA methylases signature.
	W5FDS3	W5FDS3_WHEAT	1	1	1	1	Uncharacterized protein	Proteins acting on cell wall polysaccharides	Glycosyl hydrolase	GH3	GH3	TP: Signal peptide/SP: Signal peptide	Signal peptide	ER	1	not probable	nd	nd	PF00933 Glycosyl hydrolase family 3 N terminal domain PF01915 Glycosyl hydrolase family 3 C-terminal domain	IPR001764 Glycoside hydrolase, family 3, N-terminal IPR026892 Glycoside hydrolase family 3 IPR002772 Glycoside hydrolase family 3 C-terminal domain IPR017853 Glycoside hydrolase superfamily
	A0A1D5TFW0	A0A1D5TFW0_WHEAT	0	0	1	1	Uncharacterized protein	Proteins acting on cell wall polysaccharides	Glycosyl hydrolase	GH31	/	TP: Signal peptide/SP: Signal peptide	Signal peptide	ER	0	not probable	nd	nd	PF01055 Glycosyl hydrolases family 31 PF16863 N-terminal barrel of NtMGAM and CtMGAM, maltase-glucoamylase PF13802 Galactose mutarotase-like	IPR000322 Glycoside hydrolase family 31 IPR031727 Galactose mutarotase, N-terminal barrel IPR025887 Glycoside hydrolase family 31, N-terminal domain IPR030459 Glycosyl hydrolases family 31, conserved site IPR011013 Galactose mutarotase-like domain IPR030458 Glycosyl hydrolases family 31, active site IPR017853 Glycoside hydrolase superfamily	PS00129 GLYCOSYL_HYDROL_F31_1 Glycosyl hydrolases family 31 active site. PS00707 GLYCOSYL_HYDROL_F31_2 Glycosyl hydrolases family 31 signature 2.
	A0A1D6BMS7	A0A1D6BMS7_WHEAT	0	0	1	1	Uncharacterized protein	Proteins acting on cell wall polysaccharides	Glycosyl hydrolase	GH31	/	TP: Signal peptide/SP: Signal peptide	Signal peptide	ER	0	lowly probable	nd	nd	PF13802 Galactose mutarotase-like PF16863 N-terminal barrel of NtMGAM and CtMGAM, maltase-glucoamylase PF01055 Glycosyl hydrolases family 31	IPR025887 Glycoside hydrolase family 31, N-terminal domain IPR031727 Galactose mutarotase, N-terminal barrel IPR030459 Glycosyl hydrolases family 31, conserved site IPR030458 Glycosyl hydrolases family 31, active site IPR000322 Glycoside hydrolase family 31 IPR017853 Glycoside hydrolase superfamily IPR011013 Galactose mutarotase-like domain	PS00129 GLYCOSYL_HYDROL_F31_1 Glycosyl hydrolases family 31 active site. PS00707 GLYCOSYL_HYDROL_F31_2 Glycosyl hydrolases family 31 signature 2.
	A0A1D6C1W8	A0A1D6C1W8_WHEAT	0	0	1	1	Uncharacterized protein	Proteins acting on cell wall polysaccharides	Glycosyl hydrolase	GH31	/	TP: Signal peptide/SP: Signal peptide	Signal peptide	ER	1	not probable	nd	nd	PF01055 Glycosyl hydrolases family 31 PF13802 Galactose mutarotase-like PF16863 N-terminal barrel of NtMGAM and CtMGAM, maltase-glucoamylase	IPR000322 Glycoside hydrolase family 31 IPR011013 Galactose mutarotase-like domain IPR017853 Glycoside hydrolase superfamily IPR025887 Glycoside hydrolase family 31, N-terminal domain IPR030458 Glycosyl hydrolases family 31, active site IPR030459 Glycosyl hydrolases family 31, conserved site IPR031727 Galactose mutarotase, N-terminal barrel	PS00016 RGD Cell attachment sequence. PS00129 GLYCOSYL_HYDROL_F31_1 Glycosyl hydrolases family 31 active site. PS00707 GLYCOSYL_HYDROL_F31_2 Glycosyl hydrolases family 31 signature 2.
	A0A1D6CQP9	A0A1D6CQP9_WHEAT	0	0	1	1	Uncharacterized protein	Proteins acting on cell wall polysaccharides	Glycosyl hydrolase	GH31	/	TP: Signal peptide/SP: Signal peptide	Signal peptide	ER	1	not probable	nd	nd	PF16863 N-terminal barrel of NtMGAM and CtMGAM, maltase-glucoamylase PF01055 Glycosyl hydrolases family 31 PF13802 Galactose mutarotase-like	IPR000322 Glycoside hydrolase family 31 IPR011013 Galactose mutarotase-like domain IPR017853 Glycoside hydrolase superfamily IPR025887 Glycoside hydrolase family 31, N-terminal domain IPR030458 Glycosyl hydrolases family 31, active site IPR030459 Glycosyl hydrolases family 31, conserved site IPR031727 Galactose mutarotase, N-terminal barrel	PS00016 RGD Cell attachment sequence. PS00129 GLYCOSYL_HYDROL_F31_1 Glycosyl hydrolases family 31 active site. PS00707 GLYCOSYL_HYDROL_F31_2 Glycosyl hydrolases family 31 signature 2.
	A0A1D6RRD8	A0A1D6RRD8_WHEAT	0	0	1	1	Uncharacterized protein	Proteins acting on cell wall polysaccharides	Glycosyl hydrolase	GH31	/	TP: Signal peptide/SP: Signal peptide	Signal peptide	ER	0	probable	nd	nd	PF13802 Galactose mutarotase-like PF16863 N-terminal barrel of NtMGAM and CtMGAM, maltase-glucoamylase PF01055 Glycosyl hydrolases family 31	IPR025887 Glycoside hydrolase family 31, N-terminal domain IPR031727 Galactose mutarotase, N-terminal barrel IPR017853 Glycoside hydrolase superfamily IPR013785 Aldolase-type TIM barrel IPR030458 Glycosyl hydrolases family 31, active site IPR011013 Galactose mutarotase-like domain IPR000322 Glycoside hydrolase family 31	PS00029 LEUCINE_ZIPPER Leucine zipper pattern. PS00129 GLYCOSYL_HYDROL_F31_1 Glycosyl hydrolases family 31 active site.
	A0A1D6BMS5	A0A1D6BMS5_WHEAT	0	1	1	1	Uncharacterized protein	Proteins acting on cell wall polysaccharides	Glycosyl hydrolase	GH31	/	TP: Signal peptide/SP: Signal peptide	Signal peptide	ER	0	probable	nd	nd	PF16863 N-terminal barrel of NtMGAM and CtMGAM, maltase-glucoamylase PF13802 Galactose mutarotase-like PF01055 Glycosyl hydrolases family 31	IPR031727 Galactose mutarotase, N-terminal barrel IPR025887 Glycoside hydrolase family 31, N-terminal domain IPR030459 Glycosyl hydrolases family 31, conserved site IPR017853 Glycoside hydrolase superfamily IPR000322 Glycoside hydrolase family 31 IPR011013 Galactose mutarotase-like domain IPR030458 Glycosyl hydrolases family 31, active site	PS00129 GLYCOSYL_HYDROL_F31_1 Glycosyl hydrolases family 31 active site. PS00707 GLYCOSYL_HYDROL_F31_2 Glycosyl hydrolases family 31 signature 2.
	A0A077RPE6	A0A077RPE6_WHEAT	1	0	1	1	Uncharacterized protein	Proteins acting on cell wall polysaccharides	Glycosyl hydrolase	GH31	GH31	TP: Signal peptide/SP: Signal peptide	Signal peptide	ER	0	lowly probable	nd	nd	PF01055 Glycosyl hydrolases family 31 PF13802 Galactose mutarotase-like PF16863 N-terminal barrel of NtMGAM and CtMGAM, maltase-glucoamylase	IPR011013 Galactose mutarotase-like domain IPR030458 Glycosyl hydrolases family 31, active site IPR000322 Glycoside hydrolase family 31 IPR025887 Glycoside hydrolase family 31, N-terminal domain IPR031727 Galactose mutarotase, N-terminal barrel IPR017853 Glycoside hydrolase superfamily IPR013785 Aldolase-type TIM barrel	PS00129 GLYCOSYL_HYDROL_F31_1 Glycosyl hydrolases family 31 active site.
	A0A1D5UQE9	A0A1D5UQE9_WHEAT	1	0	1	1	Uncharacterized protein	Proteins acting on cell wall polysaccharides	Glycosyl hydrolase	GH31	GH31	TP: Signal peptide/SP: Signal peptide	Signal peptide	ER	0	lowly probable	nd	nd	PF01055 Glycosyl hydrolases family 31 PF13802 Galactose mutarotase-like PF16863 N-terminal barrel of NtMGAM and CtMGAM, maltase-glucoamylase	IPR011013 Galactose mutarotase-like domain IPR025887 Glycoside hydrolase family 31, N-terminal domain IPR031727 Galactose mutarotase, N-terminal barrel IPR000322 Glycoside hydrolase family 31 IPR030459 Glycosyl hydrolases family 31, conserved site IPR013785 Aldolase-type TIM barrel IPR017853 Glycoside hydrolase superfamily	PS00707 GLYCOSYL_HYDROL_F31_2 Glycosyl hydrolases family 31 signature 2.
	A0A1D5WSS5	A0A1D5WSS5_WHEAT	1	1	1	1	Uncharacterized protein	Proteins acting on cell wall polysaccharides	Glycosyl hydrolase	GH31	GH31	TP: Signal peptide/SP: Signal peptide	Signal peptide	ER	0	lowly probable	nd	nd	PF01055 Glycosyl hydrolases family 31 PF13802 Galactose mutarotase-like PF16863 N-terminal barrel of NtMGAM and CtMGAM, maltase-glucoamylase	IPR000322 Glycoside hydrolase family 31 IPR011013 Galactose mutarotase-like domain IPR013785 Aldolase-type TIM barrel IPR017853 Glycoside hydrolase superfamily IPR025887 Glycoside hydrolase family 31, N-terminal domain IPR030458 Glycosyl hydrolases family 31, active site IPR031727 Galactose mutarotase, N-terminal barrel	PS00129 GLYCOSYL_HYDROL_F31_1 Glycosyl hydrolases family 31 active site.
	L0N593	L0N593_WHEAT	0	0	0	1	Fructan 6-exohydrolase	Proteins acting on cell wall polysaccharides	Glycosyl hydrolase	GH32	/	TP: Signal peptide/SP: Signal peptide	Signal peptide	ER	0	not probable	nd	nd	PF08244 Glycosyl hydrolases family 32 C terminal PF00251 Glycosyl hydrolases family 32 N-terminal domain	IPR013189 Glycosyl hydrolase family 32, C-terminal IPR001362 Glycoside hydrolase, family 32 IPR023296 Glycosyl hydrolase, five-bladed beta-propellor domain IPR013320 Concanavalin A-like lectin/glucanase domain IPR013148 Glycosyl hydrolase family 32, N-terminal	PS00016 RGD Cell attachment sequence.
	A0A1D5TGG3	A0A1D5TGG3_WHEAT	0	0	1	1	Uncharacterized protein	Proteins acting on cell wall polysaccharides	Glycosyl hydrolase	GH32	/	TP: Signal peptide/SP: Signal peptide	Signal peptide	ER	0	not probable	nd	nd	PF00251 Glycosyl hydrolases family 32 N-terminal domain PF08244 Glycosyl hydrolases family 32 C terminal	IPR013320 Concanavalin A-like lectin/glucanase domain IPR018053 Glycoside hydrolase, family 32, active site IPR001362 Glycoside hydrolase, family 32 IPR013148 Glycosyl hydrolase family 32, N-terminal IPR013189 Glycosyl hydrolase family 32, C-terminal IPR023296 Glycosyl hydrolase, five-bladed beta-propellor domain	PS00016 RGD Cell attachment sequence. PS00609 GLYCOSYL_HYDROL_F32 Glycosyl hydrolases family 32 active site.
	Q2UXF7	6FEH_WHEAT	0	0	1	1	Fructan 6-exohydrolase	Proteins acting on cell wall polysaccharides	Glycosyl hydrolase	GH32	/	TP: Signal peptide/SP: Signal peptide	Signal peptide	ER	1	lowly probable	nd	nd	PF08244 Glycosyl hydrolases family 32 C terminal PF00251 Glycosyl hydrolases family 32 N-terminal domain	IPR013189 Glycosyl hydrolase family 32, C-terminal IPR023296 Glycosyl hydrolase, five-bladed beta-propellor domain IPR013148 Glycosyl hydrolase family 32, N-terminal IPR001362 Glycoside hydrolase, family 32 IPR013320 Concanavalin A-like lectin/glucanase domain
	W5B8Z6	W5B8Z6_WHEAT	0	0	1	1	Uncharacterized protein	Proteins acting on cell wall polysaccharides	Glycosyl hydrolase	GH32	/	TP: Mitochondrial/SP: Signal peptide	Signal peptide	possibly mitochondrial	0	not probable	nd	nd	PF00251 Glycosyl hydrolases family 32 N-terminal domain PF08244 Glycosyl hydrolases family 32 C terminal	IPR018053 Glycoside hydrolase, family 32, active site IPR013148 Glycosyl hydrolase family 32, N-terminal IPR023296 Glycosyl hydrolase, five-bladed beta-propellor domain IPR001362 Glycoside hydrolase, family 32 IPR013189 Glycosyl hydrolase family 32, C-terminal IPR013320 Concanavalin A-like lectin/glucanase domain	PS00609 GLYCOSYL_HYDROL_F32 Glycosyl hydrolases family 32 active site.
	Q84LA1	1FEH2_WHEAT	0	0	1	1	Fructan 1-exohydrolase w2	Proteins acting on cell wall polysaccharides	Glycosyl hydrolase	GH32	GH32	TP: Signal peptide/SP: Signal peptide	Signal peptide	ER	1	not probable	nd	nd	PF08244 Glycosyl hydrolases family 32 C terminal PF00251 Glycosyl hydrolases family 32 N-terminal domain	IPR013189 Glycosyl hydrolase family 32, C-terminal IPR013148 Glycosyl hydrolase family 32, N-terminal IPR023296 Glycosyl hydrolase, five-bladed beta-propellor domain IPR001362 Glycoside hydrolase, family 32 IPR013320 Concanavalin A-like lectin/glucanase domain
	A0A1D5XH74	A0A1D5XH74_WHEAT	0	0	1	1	Beta-galactosidase	Proteins acting on cell wall polysaccharides	Glycosyl hydrolase	GH35	/	TP: Signal peptide/SP: Signal peptide	Signal peptide	ER	1	lowly probable	nd	nd	PF01301 Glycosyl hydrolases family 35 PF02140 Galactose binding lectin domain	IPR000922 D-galactoside/L-rhamnose binding SUEL lectin domain IPR001944 Glycoside hydrolase, family 35 IPR008979 Galactose-binding domain-like IPR013781 Glycoside hydrolase, catalytic domain IPR017853 Glycoside hydrolase superfamily IPR019801 Glycoside hydrolase, family 35, conserved site IPR031330 Glycoside hydrolase 35, catalytic domain	PS01182 GLYCOSYL_HYDROL_F35 Glycosyl hydrolases family 35 putative active site. PS50228 SUEL_LECTIN SUEL-type lectin domain profile.
	A0A1D6B1Q5	A0A1D6B1Q5_WHEAT	0	0	1	1	Beta-galactosidase	Proteins acting on cell wall polysaccharides	Glycosyl hydrolase	GH35	/	TP: Signal peptide/SP: Signal peptide	Signal peptide	ER	1	not probable	nd	nd	PF01301 Glycosyl hydrolases family 35	IPR017853 Glycoside hydrolase superfamily IPR008979 Galactose-binding domain-like IPR001944 Glycoside hydrolase, family 35 IPR013781 Glycoside hydrolase, catalytic domain IPR019801 Glycoside hydrolase, family 35, conserved site IPR031330 Glycoside hydrolase 35, catalytic domain	PS01182 GLYCOSYL_HYDROL_F35 Glycosyl hydrolases family 35 putative active site.
	A0A1D6BLI6	A0A1D6BLI6_WHEAT	0	0	1	1	Uncharacterized protein	Proteins acting on cell wall polysaccharides	Glycosyl hydrolase	GH35	/	TP: Signal peptide/SP: Signal peptide	Signal peptide	ER	1	not probable	nd	nd	PF01301 Glycosyl hydrolases family 35	IPR019801 Glycoside hydrolase, family 35, conserved site IPR001944 Glycoside hydrolase, family 35 IPR008979 Galactose-binding domain-like IPR031330 Glycoside hydrolase 35, catalytic domain IPR013781 Glycoside hydrolase, catalytic domain IPR017853 Glycoside hydrolase superfamily	PS01182 GLYCOSYL_HYDROL_F35 Glycosyl hydrolases family 35 putative active site.
	A0A1D6C8D7	A0A1D6C8D7_WHEAT	0	0	1	1	Beta-galactosidase	Proteins acting on cell wall polysaccharides	Glycosyl hydrolase	GH35	/	TP: Signal peptide/SP: Signal peptide	Signal peptide	ER	1	not probable	nd	nd	PF01301 Glycosyl hydrolases family 35 PF13364 Beta-galactosidase jelly roll domain	IPR031330 Glycoside hydrolase 35, catalytic domain IPR019801 Glycoside hydrolase, family 35, conserved site IPR001944 Glycoside hydrolase, family 35 IPR008979 Galactose-binding domain-like IPR025300 Beta-galactosidase jelly roll domain IPR017853 Glycoside hydrolase superfamily IPR013781 Glycoside hydrolase, catalytic domain	PS01182 GLYCOSYL_HYDROL_F35 Glycosyl hydrolases family 35 putative active site.
	A0A1D6CMU2	A0A1D6CMU2_WHEAT	0	0	1	1	Beta-galactosidase	Proteins acting on cell wall polysaccharides	Glycosyl hydrolase	GH35	/	TP: Signal peptide/SP: Signal peptide	Signal peptide	ER	0	not probable	nd	nd	PF01301 Glycosyl hydrolases family 35 PF13364 Beta-galactosidase jelly roll domain	IPR008979 Galactose-binding domain-like IPR001944 Glycoside hydrolase, family 35 IPR031330 Glycoside hydrolase 35, catalytic domain IPR013781 Glycoside hydrolase, catalytic domain IPR025300 Beta-galactosidase jelly roll domain IPR019801 Glycoside hydrolase, family 35, conserved site IPR017853 Glycoside hydrolase superfamily	PS01182 GLYCOSYL_HYDROL_F35 Glycosyl hydrolases family 35 putative active site.
	A0A1D5RUG9	A0A1D5RUG9_WHEAT	0	1	0	0	Beta-galactosidase	Proteins acting on cell wall polysaccharides	Glycosyl hydrolase	GH35	GH35	TP: Signal peptide/SP: Signal peptide	Signal peptide	ER	1	lowly probable	nd	nd	PF01301 Glycosyl hydrolases family 35 PF02140 Galactose binding lectin domain	IPR001944 Glycoside hydrolase, family 35 IPR008979 Galactose-binding domain-like IPR019801 Glycoside hydrolase, family 35, conserved site IPR031330 Glycoside hydrolase 35, catalytic domain IPR013781 Glycoside hydrolase, catalytic domain IPR000922 D-galactoside/L-rhamnose binding SUEL lectin domain IPR017853 Glycoside hydrolase superfamily	PS01182 GLYCOSYL_HYDROL_F35 Glycosyl hydrolases family 35 putative active site. PS50228 SUEL_LECTIN SUEL-type lectin domain profile.
	A0A1D5ZLG5	A0A1D5ZLG5_WHEAT	0	1	1	1	Beta-galactosidase	Proteins acting on cell wall polysaccharides	Glycosyl hydrolase	GH35	GH35	TP: Signal peptide/SP: Signal peptide	Signal peptide	ER	0	not probable	nd	nd	PF02140 Galactose binding lectin domain PF01301 Glycosyl hydrolases family 35	IPR000922 D-galactoside/L-rhamnose binding SUEL lectin domain IPR001944 Glycoside hydrolase, family 35 IPR008979 Galactose-binding domain-like IPR013781 Glycoside hydrolase, catalytic domain IPR017853 Glycoside hydrolase superfamily IPR019801 Glycoside hydrolase, family 35, conserved site IPR031330 Glycoside hydrolase 35, catalytic domain	PS01182 GLYCOSYL_HYDROL_F35 Glycosyl hydrolases family 35 putative active site. PS50228 SUEL_LECTIN SUEL-type lectin domain profile.
	A0A1D6S572	A0A1D6S572_WHEAT	0	1	1	1	Alpha-mannosidase	Proteins acting on cell wall polysaccharides	Glycosyl hydrolase	GH38	GH38	TP: Signal peptide/SP: Signal peptide	Signal peptide	ER	1	lowly probable	nd	nd	PF07748 Glycosyl hydrolases family 38 C-terminal domain PF01074 Glycosyl hydrolases family 38 N-terminal domain PF09261 Alpha mannosidase middle domain	IPR015341 Glycoside hydrolase family 38, central domain IPR011682 Glycosyl hydrolase family 38, C-terminal IPR000602 Glycoside hydrolase family 38, N-terminal domain IPR027291 Glycoside hydrolase 38/57, N-terminal domain IPR011330 Glycoside hydrolase/deacetylase, beta/alpha-barrel IPR028995 Glycoside hydrolase families 57/38, central domain IPR011013 Galactose mutarotase-like domain IPR013780 Gly…
	A0A1D5YM91	A0A1D5YM91_WHEAT	1	1	1	0	Alpha-mannosidase	Proteins acting on cell wall polysaccharides	Glycosyl hydrolase	GH38	GH38	TP: Signal peptide/SP: Signal peptide	Signal peptide	ER	1	lowly probable	nd	nd	PF09261 Alpha mannosidase middle domain PF01074 Glycosyl hydrolases family 38 N-terminal domain PF07748 Glycosyl hydrolases family 38 C-terminal domain	IPR011013 Galactose mutarotase-like domain IPR015341 Glycoside hydrolase family 38, central domain IPR000602 Glycoside hydrolase family 38, N-terminal domain IPR027291 Glycoside hydrolase 38/57, N-terminal domain IPR011330 Glycoside hydrolase/deacetylase, beta/alpha-barrel IPR011682 Glycosyl hydrolase family 38, C-terminal IPR028995 Glycoside hydrolase families 57/38, central domain IPR013780 Gly…
	A0A1D5ZBF1	A0A1D5ZBF1_WHEAT	1	0	0	1	Alpha-mannosidase	Proteins acting on cell wall polysaccharides	Glycosyl hydrolase	GH38	GH38	TP: Signal peptide/SP: Signal peptide	Signal peptide	ER	1	not probable	nd	nd	PF07748 Glycosyl hydrolases family 38 C-terminal domain PF09261 Alpha mannosidase middle domain PF01074 Glycosyl hydrolases family 38 N-terminal domain	IPR013780 Glycosyl hydrolase, family 13, all-beta IPR011013 Galactose mutarotase-like domain IPR028995 Glycoside hydrolase families 57/38, central domain IPR015341 Glycoside hydrolase family 38, central domain IPR027291 Glycoside hydrolase 38/57, N-terminal domain IPR011330 Glycoside hydrolase/deacetylase, beta/alpha-barrel IPR011682 Glycosyl hydrolase family 38, C-terminal IPR000602 Glycoside hy…
	A0A1D5SP27	A0A1D5SP27_WHEAT	1	1	0	1	Alpha-mannosidase	Proteins acting on cell wall polysaccharides	Glycosyl hydrolase	GH38	GH38	TP: Signal peptide/SP: Signal peptide	Signal peptide	ER	0	not probable	nd	nd	PF01074 Glycosyl hydrolases family 38 N-terminal domain PF07748 Glycosyl hydrolases family 38 C-terminal domain PF09261 Alpha mannosidase middle domain	IPR013780 Glycosyl hydrolase, family 13, all-beta IPR015341 Glycoside hydrolase family 38, central domain IPR028995 Glycoside hydrolase families 57/38, central domain IPR027291 Glycoside hydrolase 38/57, N-terminal domain IPR011330 Glycoside hydrolase/deacetylase, beta/alpha-barrel IPR011013 Galactose mutarotase-like domain IPR011682 Glycosyl hydrolase family 38, C-terminal IPR000602 Glycoside hy…
	A0A1D5THX4	A0A1D5THX4_WHEAT	0	0	1	1	Uncharacterized protein	Proteins acting on cell wall polysaccharides	Glycosyl hydrolase	GH5	/	TP: Mitochondrial/SP: Signal peptide	Signal peptide	none	0	not probable	nd	nd	PF00150 Cellulase (glycosyl hydrolase family 5)	IPR001547 Glycoside hydrolase, family 5 IPR013781 Glycoside hydrolase, catalytic domain IPR017853 Glycoside hydrolase superfamily IPR000772 Ricin B, lectin domain
	A0A1D6A209	A0A1D6A209_WHEAT	0	0	1	1	Uncharacterized protein	Proteins acting on cell wall polysaccharides	Glycosyl hydrolase	GH5	/	TP: Mitochondrial/SP: Signal peptide	Signal peptide	ER	0	not probable	nd	nd	PF00150 Cellulase (glycosyl hydrolase family 5)	IPR001547 Glycoside hydrolase, family 5 IPR008999 Actin cross-linking IPR010431 Fascin IPR013781 Glycoside hydrolase, catalytic domain IPR017853 Glycoside hydrolase superfamily IPR018087 Glycoside hydrolase, family 5, conserved site	PS00342 MICROBODIES_CTER Microbodies C-terminal targeting signal. PS00659 GLYCOSYL_HYDROL_F5 Glycosyl hydrolases family 5 signature.
	A0A1D5UKK8	A0A1D5UKK8_WHEAT	0	0	1	1	Uncharacterized protein	Proteins acting on cell wall polysaccharides	Glycosyl hydrolase	GH5	GH5_11	TP: Mitochondrial/SP: Signal peptide	Signal peptide	ER	0	not probable	nd	nd	PF00150 Cellulase (glycosyl hydrolase family 5)	IPR000772 Ricin B, lectin domain IPR001547 Glycoside hydrolase, family 5 IPR013781 Glycoside hydrolase, catalytic domain IPR017853 Glycoside hydrolase superfamily
	A0A1D6A213	A0A1D6A213_WHEAT	1	1	0	0	Uncharacterized protein	Proteins acting on cell wall polysaccharides	Glycosyl hydrolase	GH5	GH5_14	TP: Signal peptide/SP: Signal peptide	Signal peptide	ER	0	not probable	nd	nd	PF00150 Cellulase (glycosyl hydrolase family 5)	IPR001547 Glycoside hydrolase, family 5 IPR008999 Actin cross-linking IPR010431 Fascin IPR013781 Glycoside hydrolase, catalytic domain IPR017853 Glycoside hydrolase superfamily IPR018087 Glycoside hydrolase, family 5, conserved site	PS00659 GLYCOSYL_HYDROL_F5 Glycosyl hydrolases family 5 signature.
	W5EL72	W5EL72_WHEAT	0	0	1	0	Uncharacterized protein	Proteins acting on cell wall polysaccharides	Glycosyl hydrolase	GH79	/	TP: Signal peptide/SP: Signal peptide	Signal peptide	ER	0	highly probable	nd	nd	PF03662 Glycosyl hydrolase family 79, N-terminal domain	IPR005199 Glycoside hydrolase, family 79 IPR017853 Glycoside hydrolase superfamily
	A0A1D5YW23	A0A1D5YW23_WHEAT	0	0	1	1	Uncharacterized protein	Proteins acting on cell wall polysaccharides	Glycosyl hydrolase	GH79	/	TP: Signal peptide/SP: Signal peptide	Signal peptide	ER	0	not probable	nd	nd	PF03662 Glycosyl hydrolase family 79, N-terminal domain	IPR005199 Glycoside hydrolase, family 79 IPR017853 Glycoside hydrolase superfamily
	A0A1D6APH9	A0A1D6APH9_WHEAT	0	0	1	1	Uncharacterized protein	Proteins acting on cell wall polysaccharides	Glycosyl hydrolase	GH79	/	TP: Signal peptide/SP: Signal peptide	Signal peptide	possibly ER	0	not probable	nd	nd	PF03662 Glycosyl hydrolase family 79, N-terminal domain	IPR005199 Glycoside hydrolase, family 79 IPR013781 Glycoside hydrolase, catalytic domain IPR017853 Glycoside hydrolase superfamily	PS00029 LEUCINE_ZIPPER Leucine zipper pattern. PS50310 ALA_RICH Alanine-rich region profile.
	A0A1D6CGP3	A0A1D6CGP3_WHEAT	1	1	1	1	Uncharacterized protein	Proteins acting on cell wall polysaccharides	Glycosyl hydrolase	GH79	/	TP: Signal peptide/SP: Signal peptide	Signal peptide	ER	0	lowly probable	nd	nd	PF03662 Glycosyl hydrolase family 79, N-terminal domain	IPR005199 Glycoside hydrolase, family 79 IPR017853 Glycoside hydrolase superfamily
	A0A1D6BTM1	A0A1D6BTM1_WHEAT	1	1	1	1	Uncharacterized protein	Proteins acting on cell wall polysaccharides	Glycosyl hydrolase	GH79	GH79	TP: Signal peptide/SP: Signal peptide	Signal peptide	ER	0	not probable	nd	nd	PF03662 Glycosyl hydrolase family 79, N-terminal domain	IPR005199 Glycoside hydrolase, family 79 IPR017853 Glycoside hydrolase superfamily
	A0A1D6SFE5	A0A1D6SFE5_WHEAT	1	1	1	1	Uncharacterized protein	Proteins acting on cell wall polysaccharides	Glycosyl hydrolase	GH79	GH79	TP: Signal peptide/SP: Signal peptide	Signal peptide	ER	0	lowly probable	nd	nd	PF03662 Glycosyl hydrolase family 79, N-terminal domain	IPR005199 Glycoside hydrolase, family 79 IPR017853 Glycoside hydrolase superfamily
	A0A1D5ZAP9	A0A1D5ZAP9_WHEAT	0	0	1	1	Endoglucanase	Proteins acting on cell wall polysaccharides	Glycosyl hydrolase	GH9	/	TP: Signal peptide/SP: Signal peptide	Signal peptide	possibly plastid	0	not probable	nd	nd	PF00759 Glycosyl hydrolase family 9	IPR008928 Six-hairpin glycosidase-like IPR033126 Glycosyl hydrolases family 9, Asp/Glu active sites IPR012341 Six-hairpin glycosidase IPR018221 Glycoside hydrolase family 9, His active site IPR001701 Glycoside hydrolase family 9	PS00592 GLYCOSYL_HYDROL_F9_1 Glycosyl hydrolases family 9 active sites signature 1. PS00698 GLYCOSYL_HYDROL_F9_2 Glycosyl hydrolases family 9 active sites signature 2.
	A0A1D6DBU9	A0A1D6DBU9_WHEAT	0	1	0	1	Endoglucanase	Proteins acting on cell wall polysaccharides	Glycosyl hydrolase	GH9	GH9	TP: Signal peptide/SP: Signal peptide	Signal peptide	possibly ER	0	not probable	nd	nd	PF00759 Glycosyl hydrolase family 9	IPR001701 Glycoside hydrolase family 9 IPR008928 Six-hairpin glycosidase-like IPR012341 Six-hairpin glycosidase IPR018221 Glycoside hydrolase family 9, His active site IPR033126 Glycosyl hydrolases family 9, Asp/Glu active sites	PS00592 GLYCOSYL_HYDROL_F9_1 Glycosyl hydrolases family 9 active sites signature 1. PS00698 GLYCOSYL_HYDROL_F9_2 Glycosyl hydrolases family 9 active sites signature 2.
	A0A1D5RZ40	A0A1D5RZ40_WHEAT	0	0	1	1	Endoglucanase	Proteins acting on cell wall polysaccharides	Glycosyl hydrolase	GH9	GH9	TP: Signal peptide/SP: Signal peptide	Signal peptide	ER	1	probable	nd	nd	PF00759 Glycosyl hydrolase family 9	IPR018221 Glycoside hydrolase family 9, His active site IPR001701 Glycoside hydrolase family 9 IPR012341 Six-hairpin glycosidase IPR033126 Glycosyl hydrolases family 9, Asp/Glu active sites IPR008928 Six-hairpin glycosidase-like	PS00592 GLYCOSYL_HYDROL_F9_1 Glycosyl hydrolases family 9 active sites signature 1. PS00698 GLYCOSYL_HYDROL_F9_2 Glycosyl hydrolases family 9 active sites signature 2.
	A0A1D6AW44	A0A1D6AW44_WHEAT	1	1	0	1	Uncharacterized protein	Proteins acting on cell wall polysaccharides	Glycosyl hydrolase	GH9	GH9	TP: Signal peptide/SP: Signal peptide	Signal peptide	possibly ER	1	not probable	nd	nd	PF00759 Glycosyl hydrolase family 9	IPR001701 Glycoside hydrolase family 9 IPR012341 Six-hairpin glycosidase IPR008928 Six-hairpin glycosidase-like	PS00678 WD_REPEATS_1 Trp-Asp (WD) repeats signature.
	A0A1D5YGC1	A0A1D5YGC1_WHEAT	1	0	1	1	Endoglucanase	Proteins acting on cell wall polysaccharides	Glycosyl hydrolase	GH9	GH9	TP: Signal peptide/SP: Signal peptide	Signal peptide	ER	0	not probable	nd	nd	PF00759 Glycosyl hydrolase family 9	IPR001701 Glycoside hydrolase family 9 IPR018221 Glycoside hydrolase family 9, His active site IPR012341 Six-hairpin glycosidase IPR033126 Glycosyl hydrolases family 9, Asp/Glu active sites IPR008928 Six-hairpin glycosidase-like	PS00592 GLYCOSYL_HYDROL_F9_1 Glycosyl hydrolases family 9 active sites signature 1. PS00698 GLYCOSYL_HYDROL_F9_2 Glycosyl hydrolases family 9 active sites signature 2.
	A0A1D5S0J4	A0A1D5S0J4_WHEAT	1	1	1	1	Endoglucanase	Proteins acting on cell wall polysaccharides	Glycosyl hydrolase	GH9	GH9	TP: Signal peptide/SP: Signal peptide	Signal peptide	ER	1	not probable	nd	nd	PF00759 Glycosyl hydrolase family 9	IPR001701 Glycoside hydrolase family 9 IPR008928 Six-hairpin glycosidase-like IPR012341 Six-hairpin glycosidase IPR018221 Glycoside hydrolase family 9, His active site	PS00016 RGD Cell attachment sequence. PS00029 LEUCINE_ZIPPER Leucine zipper pattern. PS00592 GLYCOSYL_HYDROL_F9_1 Glycosyl hydrolases family 9 active sites signature 1. PS51257 PROKAR_LIPOPROTEIN Prokaryotic membrane lipoprotein lipid attachment site profile.
	A0A1D5S2B0	A0A1D5S2B0_WHEAT	1	1	1	1	Endoglucanase	Proteins acting on cell wall polysaccharides	Glycosyl hydrolase	GH9	GH9	TP: Signal peptide/SP: Signal peptide	Signal peptide	ER	0	not probable	nd	nd	PF00759 Glycosyl hydrolase family 9	IPR012341 Six-hairpin glycosidase IPR018221 Glycoside hydrolase family 9, His active site IPR008928 Six-hairpin glycosidase-like IPR001701 Glycoside hydrolase family 9	PS00016 RGD Cell attachment sequence. PS00029 LEUCINE_ZIPPER Leucine zipper pattern. PS00592 GLYCOSYL_HYDROL_F9_1 Glycosyl hydrolases family 9 active sites signature 1. PS51257 PROKAR_LIPOPROTEIN Prokaryotic membrane lipoprotein lipid attachment site profile.
	A0A1D5T4H7	A0A1D5T4H7_WHEAT	1	1	1	1	Endoglucanase	Proteins acting on cell wall polysaccharides	Glycosyl hydrolase	GH9	GH9	TP: Signal peptide/SP: Signal peptide	Signal peptide	ER	1	not probable	nd	nd	PF00759 Glycosyl hydrolase family 9	IPR001701 Glycoside hydrolase family 9 IPR008928 Six-hairpin glycosidase-like IPR012341 Six-hairpin glycosidase IPR018221 Glycoside hydrolase family 9, His active site	PS00029 LEUCINE_ZIPPER Leucine zipper pattern. PS00592 GLYCOSYL_HYDROL_F9_1 Glycosyl hydrolases family 9 active sites signature 1. PS51257 PROKAR_LIPOPROTEIN Prokaryotic membrane lipoprotein lipid attachment site profile.
	A0A1D6ADY9	A0A1D6ADY9_WHEAT	1	1	1	1	Endoglucanase	Proteins acting on cell wall polysaccharides	Glycosyl hydrolase	GH9	GH9	TP: Signal peptide/SP: Signal peptide	Signal peptide	ER	0	not probable	nd	nd	PF00759 Glycosyl hydrolase family 9	IPR018221 Glycoside hydrolase family 9, His active site IPR012341 Six-hairpin glycosidase IPR008928 Six-hairpin glycosidase-like IPR001701 Glycoside hydrolase family 9	PS00592 GLYCOSYL_HYDROL_F9_1 Glycosyl hydrolases family 9 active sites signature 1. PS00678 WD_REPEATS_1 Trp-Asp (WD) repeats signature.
	W5A7U9	W5A7U9_WHEAT	1	1	1	1	Endoglucanase	Proteins acting on cell wall polysaccharides	Glycosyl hydrolase	GH9	GH9	TP: Signal peptide/SP: Signal peptide	Signal peptide	ER	0	not probable	nd	nd	PF00759 Glycosyl hydrolase family 9	IPR001701 Glycoside hydrolase family 9 IPR008928 Six-hairpin glycosidase-like IPR012341 Six-hairpin glycosidase IPR018221 Glycoside hydrolase family 9, His active site	PS00016 RGD Cell attachment sequence. PS00029 LEUCINE_ZIPPER Leucine zipper pattern. PS00592 GLYCOSYL_HYDROL_F9_1 Glycosyl hydrolases family 9 active sites signature 1. PS51257 PROKAR_LIPOPROTEIN Prokaryotic membrane lipoprotein lipid attachment site profile.
	A0A1D5RWX2	A0A1D5RWX2_WHEAT	0	0	1	1	Uncharacterized protein	Proteins acting on cell wall polysaccharides	PNGase A	Peptide-N4-(N-acetyl-beta-glucosaminyl) asparagine amidase A	/	TP: Signal peptide/SP: Signal peptide	Signal peptide	ER	0	not probable	nd	nd	PF12222 Peptide N-acetyl-beta-D-glucosaminyl asparaginase amidase A	IPR021102 Peptide-N4-(N-acetyl-beta-glucosaminyl)asparagine amidase A
	W5EP93	W5EP93_WHEAT	1	1	0	0	Uncharacterized protein	Proteins acting on cell wall polysaccharides	PNGase A	Peptide-N4-(N-acetyl-beta-glucosaminyl) asparagine amidase A	/	TP: Chloroplastic/SP: Signal peptide	Signal peptide	ER	0	highly probable	nd	nd	PF12222 Peptide N-acetyl-beta-D-glucosaminyl asparaginase amidase A	IPR021102 Peptide-N4-(N-acetyl-beta-glucosaminyl)asparagine amidase A
	A0A077RR83	A0A077RR83_WHEAT	1	0	1	1	Uncharacterized protein	Proteins acting on cell wall polysaccharides	PNGase A	Peptide-N4-(N-acetyl-beta-glucosaminyl) asparagine amidase A	/	TP: Signal peptide/SP: Signal peptide	Signal peptide	ER	1	not probable	nd	nd	PF12222 Peptide N-acetyl-beta-D-glucosaminyl asparaginase amidase A	IPR021102 Peptide-N4-(N-acetyl-beta-glucosaminyl)asparagine amidase A
	A0A1D5W7V0	A0A1D5W7V0_WHEAT	1	1	1	1	Uncharacterized protein	Proteins acting on cell wall polysaccharides	PNGase A	Peptide-N4-(N-acetyl-beta-glucosaminyl) asparagine amidase A	/	TP: Mitochondrial/SP: Signal peptide	Signal peptide	none	0	not probable	nd	nd	PF12222 Peptide N-acetyl-beta-D-glucosaminyl asparaginase amidase A	IPR021102 Peptide-N4-(N-acetyl-beta-glucosaminyl)asparagine amidase A
	A0A1D5WSP6	A0A1D5WSP6_WHEAT	1	1	1	1	Uncharacterized protein	Proteins acting on cell wall polysaccharides	PNGase A	Peptide-N4-(N-acetyl-beta-glucosaminyl) asparagine amidase A	/	TP: Signal peptide/SP: Signal peptide	Signal peptide	ER	1	not probable	nd	nd	PF12222 Peptide N-acetyl-beta-D-glucosaminyl asparaginase amidase A	IPR021102 Peptide-N4-(N-acetyl-beta-glucosaminyl)asparagine amidase A
	A0A1D5UN14	A0A1D5UN14_WHEAT	0	0	1	1	Uncharacterized protein	Proteins acting on cell wall polysaccharides	Polysaccharide lyase	Pectate lyase	/	TP: Signal peptide/SP: Signal peptide	Signal peptide	possibly ER	1	not probable	nd	nd	PF12708 Pectate lyase superfamily protein	IPR024535 Pectate lyase superfamily protein IPR011050 Pectin lyase fold/virulence factor IPR012334 Pectin lyase fold
	A0A1D5V059	A0A1D5V059_WHEAT	0	0	1	1	Pectate lyase	Proteins acting on cell wall polysaccharides	Polysaccharide lyase	Pectate lyase	/	TP: Mitochondrial/SP: Signal peptide	Signal peptide	ER	1	not probable	nd	nd	PF00544 Pectate lyase	IPR002022 Pectate lyase/Amb allergen IPR011050 Pectin lyase fold/virulence factor IPR012334 Pectin lyase fold IPR018082 AmbAllergen
	A0A1D5TR98	A0A1D5TR98_WHEAT	0	0	1	1	Pectate lyase	Proteins acting on cell wall polysaccharides	Polysaccharide lyase	Pectate lyase	PL1_1	TP: Mitochondrial/SP: Signal peptide	Signal peptide	ER	1	not probable	nd	nd	PF00544 Pectate lyase	IPR002022 Pectate lyase/Amb allergen IPR012334 Pectin lyase fold IPR011050 Pectin lyase fold/virulence factor IPR018082 AmbAllergen
	A0A077RQU9	A0A077RQU9_WHEAT	0	0	1	1	Uncharacterized protein	Proteins related to lipid metabolism	GDSL family	Expressed protein (PMR5 domain)	/	TP: Signal peptide/SP: Signal peptide	Signal peptide	ER	1	not probable	nd	nd	PF13839 GDSL/SGNH-like Acyl-Esterase family found in Pmr5 and Cas1p PF14416 PMR5 N terminal Domain	IPR026057 PC-Esterase IPR029962 Trichome birefringence-like family IPR025846 PMR5 N-terminal domain	PS51257 PROKAR_LIPOPROTEIN Prokaryotic membrane lipoprotein lipid attachment site profile.
	A0A1D6DA26	A0A1D6DA26_WHEAT	0	1	0	0	Uncharacterized protein	Proteins related to lipid metabolism	GDSL family	lipase acylhydrolase (GDSL family)	/	TP: Signal peptide/SP: Signal peptide	Signal peptide	ER	0	not probable	nd	nd	PF00657 GDSL-like Lipase/Acylhydrolase	IPR001087 GDSL lipase/esterase IPR013830 SGNH hydrolase-type esterase domain
	A0A1D6CT12	A0A1D6CT12_WHEAT	0	0	1	0	Uncharacterized protein	Proteins related to lipid metabolism	GDSL family	lipase acylhydrolase (GDSL family)	/	TP: Signal peptide/SP: Signal peptide	Signal peptide	ER	0	lowly probable	nd	nd	PF00657 GDSL-like Lipase/Acylhydrolase	IPR013830 SGNH hydrolase-type esterase domain IPR001087 GDSL lipase/esterase
	A0A1D6C6J7	A0A1D6C6J7_WHEAT	0	1	1	0	Uncharacterized protein	Proteins related to lipid metabolism	GDSL family	lipase acylhydrolase (GDSL family)	/	TP: Signal peptide/SP: Signal peptide	Signal peptide	ER	0	not probable	nd	nd	PF00657 GDSL-like Lipase/Acylhydrolase	IPR013830 SGNH hydrolase-type esterase domain IPR001087 GDSL lipase/esterase	PS51257 PROKAR_LIPOPROTEIN Prokaryotic membrane lipoprotein lipid attachment site profile.
	A0A1D6A606	A0A1D6A606_WHEAT	0	0	1	1	Uncharacterized protein	Proteins related to lipid metabolism	GDSL family	lipase acylhydrolase (GDSL family)	/	TP: Signal peptide/SP: Signal peptide	Signal peptide	ER	0	not probable	nd	nd	PF00657 GDSL-like Lipase/Acylhydrolase	IPR001087 GDSL lipase/esterase IPR013830 SGNH hydrolase-type esterase domain
	A0A1D5SB84	A0A1D5SB84_WHEAT	0	0	1	1	Uncharacterized protein	Proteins related to lipid metabolism	GDSL family	lipase acylhydrolase (GDSL family)	/	TP: Mitochondrial/SP: Signal peptide	Signal peptide	ER	0	lowly probable	nd	nd	PF00657 GDSL-like Lipase/Acylhydrolase	IPR001087 GDSL lipase/esterase IPR013830 SGNH hydrolase-type esterase domain
	A0A1D5SM46	A0A1D5SM46_WHEAT	0	0	1	1	Uncharacterized protein	Proteins related to lipid metabolism	GDSL family	lipase acylhydrolase (GDSL family)	/	TP: Mitochondrial/SP: Signal peptide	Signal peptide	possibly ER	0	not probable	nd	nd	PF00657 GDSL-like Lipase/Acylhydrolase	IPR001087 GDSL lipase/esterase IPR013830 SGNH hydrolase-type esterase domain
	A0A1D5T067	A0A1D5T067_WHEAT	0	0	1	1	Uncharacterized protein	Proteins related to lipid metabolism	GDSL family	lipase acylhydrolase (GDSL family)	/	TP: Signal peptide/SP: Signal peptide	Signal peptide	ER	0	lowly probable	nd	nd	PF00657 GDSL-like Lipase/Acylhydrolase	IPR013830 SGNH hydrolase-type esterase domain IPR001087 GDSL lipase/esterase
	A0A1D5T3U3	A0A1D5T3U3_WHEAT	0	0	1	1	Uncharacterized protein	Proteins related to lipid metabolism	GDSL family	lipase acylhydrolase (GDSL family)	/	TP: Signal peptide/SP: Signal peptide	Signal peptide	ER	0	not probable	nd	nd	PF00657 GDSL-like Lipase/Acylhydrolase	IPR001087 GDSL lipase/esterase IPR013830 SGNH hydrolase-type esterase domain
	A0A1D5WEU1	A0A1D5WEU1_WHEAT	0	0	1	1	Uncharacterized protein	Proteins related to lipid metabolism	GDSL family	lipase acylhydrolase (GDSL family)	/	TP: Signal peptide/SP: Signal peptide	Signal peptide	ER	0	not probable	nd	nd	PF00657 GDSL-like Lipase/Acylhydrolase	IPR013830 SGNH hydrolase-type esterase domain IPR001087 GDSL lipase/esterase	PS00342 MICROBODIES_CTER Microbodies C-terminal targeting signal.
	A0A1D5XFL3	A0A1D5XFL3_WHEAT	0	0	1	1	Uncharacterized protein	Proteins related to lipid metabolism	GDSL family	lipase acylhydrolase (GDSL family)	/	TP: Signal peptide/SP: Signal peptide	Signal peptide	ER	1	not probable	nd	nd	PF00657 GDSL-like Lipase/Acylhydrolase	IPR013830 SGNH hydrolase-type esterase domain IPR001087 GDSL lipase/esterase	PS51257 PROKAR_LIPOPROTEIN Prokaryotic membrane lipoprotein lipid attachment site profile.
	A0A1D5Z459	A0A1D5Z459_WHEAT	0	0	1	1	Uncharacterized protein	Proteins related to lipid metabolism	GDSL family	lipase acylhydrolase (GDSL family)	/	TP: Mitochondrial/SP: Signal peptide	Signal peptide	ER	1	not probable	nd	nd	PF00657 GDSL-like Lipase/Acylhydrolase	IPR001087 GDSL lipase/esterase IPR013830 SGNH hydrolase-type esterase domain	PS00016 RGD Cell attachment sequence.
	A0A1D5Z7V0	A0A1D5Z7V0_WHEAT	0	0	1	1	Uncharacterized protein	Proteins related to lipid metabolism	GDSL family	lipase acylhydrolase (GDSL family)	/	TP: Signal peptide/SP: Signal peptide	Signal peptide	ER	1	probable	nd	nd	PF00657 GDSL-like Lipase/Acylhydrolase	IPR001087 GDSL lipase/esterase IPR013830 SGNH hydrolase-type esterase domain
	A0A1D6BZ45	A0A1D6BZ45_WHEAT	0	0	1	1	Uncharacterized protein	Proteins related to lipid metabolism	GDSL family	lipase acylhydrolase (GDSL family)	/	TP: Signal peptide/SP: Signal peptide	Signal peptide	ER	1	not probable	nd	nd	PF00657 GDSL-like Lipase/Acylhydrolase	IPR001087 GDSL lipase/esterase IPR013830 SGNH hydrolase-type esterase domain
	A0A1D6CJZ6	A0A1D6CJZ6_WHEAT	0	0	1	1	Uncharacterized protein	Proteins related to lipid metabolism	GDSL family	lipase acylhydrolase (GDSL family)	/	TP: Signal peptide/SP: Signal peptide	Signal peptide	possibly ER	0	not probable	nd	nd	PF00657 GDSL-like Lipase/Acylhydrolase	IPR001087 GDSL lipase/esterase IPR013830 SGNH hydrolase-type esterase domain
	A0A1D6D1T8	A0A1D6D1T8_WHEAT	0	0	1	1	Uncharacterized protein	Proteins related to lipid metabolism	GDSL family	lipase acylhydrolase (GDSL family)	/	TP: Signal peptide/SP: Signal peptide	Signal peptide	possibly ER	0	not probable	nd	nd	PF00657 GDSL-like Lipase/Acylhydrolase	IPR013830 SGNH hydrolase-type esterase domain IPR001087 GDSL lipase/esterase
	A0A1D6DCL1	A0A1D6DCL1_WHEAT	0	0	1	1	Uncharacterized protein	Proteins related to lipid metabolism	GDSL family	lipase acylhydrolase (GDSL family)	/	TP: Signal peptide/SP: Signal peptide	Signal peptide	ER	0	not probable	nd	nd	PF00657 GDSL-like Lipase/Acylhydrolase	IPR013830 SGNH hydrolase-type esterase domain IPR001087 GDSL lipase/esterase	PS51257 PROKAR_LIPOPROTEIN Prokaryotic membrane lipoprotein lipid attachment site profile.
	A0A1D6RRN1	A0A1D6RRN1_WHEAT	0	0	1	1	Uncharacterized protein	Proteins related to lipid metabolism	GDSL family	lipase acylhydrolase (GDSL family)	/	TP: Signal peptide/SP: Signal peptide	Signal peptide	ER	0	not probable	nd	nd	PF00657 GDSL-like Lipase/Acylhydrolase	IPR001087 GDSL lipase/esterase IPR013830 SGNH hydrolase-type esterase domain	PS00017 ATP_GTP_A ATP/GTP-binding site motif A (P-loop).
	W5FD59	W5FD59_WHEAT	0	0	1	1	Uncharacterized protein	Proteins related to lipid metabolism	GDSL family	lipase acylhydrolase (GDSL family)	/	TP: Signal peptide/SP: Signal peptide	Signal peptide	ER	0	not probable	nd	nd	PF00657 GDSL-like Lipase/Acylhydrolase	IPR001087 GDSL lipase/esterase IPR013830 SGNH hydrolase-type esterase domain
	W5FZM1	W5FZM1_WHEAT	0	0	1	1	Uncharacterized protein	Proteins related to lipid metabolism	GDSL family	lipase acylhydrolase (GDSL family)	/	TP: Signal peptide/SP: Signal peptide	Signal peptide	ER	1	not probable	nd	nd	PF00657 GDSL-like Lipase/Acylhydrolase	IPR001087 GDSL lipase/esterase IPR013830 SGNH hydrolase-type esterase domain
	W5GWI6	W5GWI6_WHEAT	0	0	1	1	Uncharacterized protein	Proteins related to lipid metabolism	GDSL family	lipase acylhydrolase (GDSL family)	/	TP: Signal peptide/SP: Signal peptide	Signal peptide	ER	1	lowly probable	nd	nd	PF00657 GDSL-like Lipase/Acylhydrolase	IPR001087 GDSL lipase/esterase IPR013830 SGNH hydrolase-type esterase domain
	A0A1D5U7M3	A0A1D5U7M3_WHEAT	0	1	1	1	Uncharacterized protein	Proteins related to lipid metabolism	GDSL family	lipase acylhydrolase (GDSL family)	/	TP: Signal peptide/SP: Signal peptide	Signal peptide	ER	1	not probable	nd	nd	PF00657 GDSL-like Lipase/Acylhydrolase	IPR013830 SGNH hydrolase-type esterase domain IPR001087 GDSL lipase/esterase
	A0A1D6DES6	A0A1D6DES6_WHEAT	0	1	1	1	Uncharacterized protein	Proteins related to lipid metabolism	GDSL family	lipase acylhydrolase (GDSL family)	/	TP: Signal peptide/SP: Signal peptide	Signal peptide	ER	1	not probable	nd	nd	PF00657 GDSL-like Lipase/Acylhydrolase	IPR013830 SGNH hydrolase-type esterase domain IPR001087 GDSL lipase/esterase
	A0A1D5VFP9	A0A1D5VFP9_WHEAT	1	0	1	0	Uncharacterized protein	Proteins related to lipid metabolism	GDSL family	lipase acylhydrolase (GDSL family)	/	TP: Signal peptide/SP: Signal peptide	Signal peptide	possibly ER	0	not probable	nd	nd	PF00657 GDSL-like Lipase/Acylhydrolase	IPR001087 GDSL lipase/esterase IPR008265 Lipase, GDSL, active site IPR013830 SGNH hydrolase-type esterase domain	PS01098 LIPASE_GDSL_SER Lipolytic enzymes "G-D-S-L" family, serine active site.
	W5HXT9	W5HXT9_WHEAT	1	0	1	0	Uncharacterized protein	Proteins related to lipid metabolism	GDSL family	lipase acylhydrolase (GDSL family)	/	TP: Signal peptide/SP: Signal peptide	Signal peptide	ER	1	not probable	nd	nd	PF00657 GDSL-like Lipase/Acylhydrolase	IPR013830 SGNH hydrolase-type esterase domain IPR008265 Lipase, GDSL, active site IPR001087 GDSL lipase/esterase	PS01098 LIPASE_GDSL_SER Lipolytic enzymes "G-D-S-L" family, serine active site.
	A0A1D6CZA3	A0A1D6CZA3_WHEAT	1	0	1	1	Uncharacterized protein	Proteins related to lipid metabolism	GDSL family	lipase acylhydrolase (GDSL family)	/	TP: Signal peptide/SP: Signal peptide	Signal peptide	ER	0	probable	nd	nd	PF00657 GDSL-like Lipase/Acylhydrolase	IPR013830 SGNH hydrolase-type esterase domain IPR001087 GDSL lipase/esterase
	W5DMR0	W5DMR0_WHEAT	1	0	1	1	Uncharacterized protein	Proteins related to lipid metabolism	GDSL family	lipase acylhydrolase (GDSL family)	/	TP: Signal peptide/SP: Signal peptide	Signal peptide	ER	1	not probable	nd	nd	PF00657 GDSL-like Lipase/Acylhydrolase	IPR013830 SGNH hydrolase-type esterase domain IPR001087 GDSL lipase/esterase
	A0A1D5TNW2	A0A1D5TNW2_WHEAT	1	1	1	1	Uncharacterized protein	Proteins related to lipid metabolism	GDSL family	lipase acylhydrolase (GDSL family)	/	TP: Signal peptide/SP: Signal peptide	Signal peptide	ER	1	not probable	nd	nd	PF00657 GDSL-like Lipase/Acylhydrolase	IPR001087 GDSL lipase/esterase IPR013830 SGNH hydrolase-type esterase domain
	A0A1D5WCZ7	A0A1D5WCZ7_WHEAT	0	0	1	1	Uncharacterized protein	Proteins related to lipid metabolism	GDSL family	lipase acylhydrolase (GDSL family)	CE16	TP: Signal peptide/SP: Signal peptide	Signal peptide	ER	1	not probable	nd	nd	PF00657 GDSL-like Lipase/Acylhydrolase	IPR013830 SGNH hydrolase-type esterase domain IPR001087 GDSL lipase/esterase
	A0A1D6ARX3	A0A1D6ARX3_WHEAT	0	0	1	1	Uncharacterized protein	Proteins related to lipid metabolism	GDSL family	lipase acylhydrolase (GDSL family)	CE16	TP: Signal peptide/SP: Signal peptide	Signal peptide	ER	1	lowly probable	nd	nd	PF00657 GDSL-like Lipase/Acylhydrolase	IPR013830 SGNH hydrolase-type esterase domain IPR001087 GDSL lipase/esterase
	A0A1D6BDW7	A0A1D6BDW7_WHEAT	1	0	1	1	Uncharacterized protein	Proteins related to lipid metabolism	GDSL family	lipase acylhydrolase (GDSL family)	CE16	TP: Signal peptide/SP: Signal peptide	Signal peptide	ER	1	not probable	nd	nd	PF00657 GDSL-like Lipase/Acylhydrolase	IPR001087 GDSL lipase/esterase IPR008265 Lipase, GDSL, active site IPR013830 SGNH hydrolase-type esterase domain	PS01098 LIPASE_GDSL_SER Lipolytic enzymes "G-D-S-L" family, serine active site.
	A0A1D5SWT9	A0A1D5SWT9_WHEAT	0	0	1	0	Uncharacterized protein	Proteins related to lipid metabolism	Lipid transfer protein (LTP)	Lipid transfer protein/trypsin alpha-amylase inhibitor	/	TP: Signal peptide/SP: Signal peptide	Signal peptide	ER	1	not probable	nd	nd	PF14368 Probable lipid transfer	IPR016140 Bifunctional inhibitor/plant lipid transfer protein/seed storage helical domain IPR033872 Non-specific lipid-transfer protein type 2
	A0A1D5WIF5	A0A1D5WIF5_WHEAT	0	0	1	0	Uncharacterized protein	Proteins related to lipid metabolism	Lipid transfer protein (LTP)	Lipid transfer protein/trypsin alpha-amylase inhibitor	/	TP: Signal peptide/SP: Signal peptide	Signal peptide	ER	1	not probable	nd	nd	PF14368 Probable lipid transfer	IPR016140 Bifunctional inhibitor/plant lipid transfer protein/seed storage helical domain
	A0A1D5RVN7	A0A1D5RVN7_WHEAT	0	0	0	1	Uncharacterized protein	Proteins related to lipid metabolism	Lipid transfer protein (LTP)	Lipid transfer protein/trypsin alpha-amylase inhibitor	/	TP: Signal peptide/SP: Signal peptide	Signal peptide	ER	1	highly probable	nd	nd	PF14368 Probable lipid transfer	IPR016140 Bifunctional inhibitor/plant lipid transfer protein/seed storage helical domain	PS50099 PRO_RICH Proline-rich region profile.
	W5DS60	W5DS60_WHEAT	0	0	0	1	Non-specific lipid-transfer protein	Proteins related to lipid metabolism	Lipid transfer protein (LTP)	Lipid transfer protein/trypsin alpha-amylase inhibitor	/	TP: Signal peptide/SP: Signal peptide	Signal peptide	ER	1	not probable	nd	nd	PF00234 Protease inhibitor/seed storage/LTP family	IPR000528 Plant lipid transfer protein/Par allergen IPR016140 Bifunctional inhibitor/plant lipid transfer protein/seed storage helical domain
	A0A077RVM2	A0A077RVM2_WHEAT	0	0	1	1	Non-specific lipid-transfer protein	Proteins related to lipid metabolism	Lipid transfer protein (LTP)	Lipid transfer protein/trypsin alpha-amylase inhibitor	/	TP: Signal peptide/SP: Signal peptide	Signal peptide	ER	1	not probable	nd	nd	PF00234 Protease inhibitor/seed storage/LTP family	IPR016140 Bifunctional inhibitor/plant lipid transfer protein/seed storage helical domain IPR000528 Plant lipid transfer protein/Par allergen	PS00597 PLANT_LTP Plant lipid transfer proteins signature.
	A0A1D5XQK2	A0A1D5XQK2_WHEAT	0	0	1	1	Non-specific lipid-transfer protein	Proteins related to lipid metabolism	Lipid transfer protein (LTP)	Lipid transfer protein/trypsin alpha-amylase inhibitor	/	TP: Signal peptide/SP: Signal peptide	Signal peptide	ER	0	not probable	nd	nd	PF00234 Protease inhibitor/seed storage/LTP family	IPR000528 Plant lipid transfer protein/Par allergen IPR016140 Bifunctional inhibitor/plant lipid transfer protein/seed storage helical domain
	A0A1D5XXQ6	A0A1D5XXQ6_WHEAT	0	0	1	1	Uncharacterized protein	Proteins related to lipid metabolism	Lipid transfer protein (LTP)	Lipid transfer protein/trypsin alpha-amylase inhibitor	/	TP: Signal peptide/SP: Signal peptide	Signal peptide	ER	1	not probable	nd	nd	-	IPR033872 Non-specific lipid-transfer protein type 2 IPR016140 Bifunctional inhibitor/plant lipid transfer protein/seed storage helical domain
	A0A1D5YHB7	A0A1D5YHB7_WHEAT	0	0	1	1	Uncharacterized protein	Proteins related to lipid metabolism	Lipid transfer protein (LTP)	Lipid transfer protein/trypsin alpha-amylase inhibitor	/	TP: Signal peptide/SP: Signal peptide	Signal peptide	ER	1	lowly probable	nd	nd	PF14368 Probable lipid transfer	IPR016140 Bifunctional inhibitor/plant lipid transfer protein/seed storage helical domain IPR000528 Plant lipid transfer protein/Par allergen
	A0A1D5Z0E6	A0A1D5Z0E6_WHEAT	0	0	1	1	Uncharacterized protein	Proteins related to lipid metabolism	Lipid transfer protein (LTP)	Lipid transfer protein/trypsin alpha-amylase inhibitor	/	TP: Signal peptide/SP: Signal peptide	Signal peptide	ER	1	not probable	nd	nd	PF14368 Probable lipid transfer	IPR016140 Bifunctional inhibitor/plant lipid transfer protein/seed storage helical domain IPR033872 Non-specific lipid-transfer protein type 2
	P82901	NLT2P_WHEAT	0	0	1	1	Non-specific lipid-transfer protein 2P	Proteins related to lipid metabolism	Lipid transfer protein (LTP)	Lipid transfer protein/trypsin alpha-amylase inhibitor	/	TP: Signal peptide/SP: Signal peptide	No signal peptide	ER	0	not probable	nd	nd	PF14368 Probable lipid transfer	IPR016140 Bifunctional inhibitor/plant lipid transfer protein/seed storage helical domain IPR033872 Non-specific lipid-transfer protein type 2
	Q2PCD1	Q2PCD1_WHEAT	0	0	1	1	Non-specific lipid-transfer protein	Proteins related to lipid metabolism	Lipid transfer protein (LTP)	Lipid transfer protein/trypsin alpha-amylase inhibitor	/	TP: Signal peptide/SP: Signal peptide	Signal peptide	ER	1	not probable	nd	nd	PF00234 Protease inhibitor/seed storage/LTP family	IPR016140 Bifunctional inhibitor/plant lipid transfer protein/seed storage helical domain IPR000528 Plant lipid transfer protein/Par allergen	PS00597 PLANT_LTP Plant lipid transfer proteins signature. PS51257 PROKAR_LIPOPROTEIN Prokaryotic membrane lipoprotein lipid attachment site profile.
	Q5NE29	Q5NE29_WHEAT	0	0	1	1	Non-specific lipid-transfer protein	Proteins related to lipid metabolism	Lipid transfer protein (LTP)	Lipid transfer protein/trypsin alpha-amylase inhibitor	/	TP: Signal peptide/SP: Signal peptide	Signal peptide	ER	1	not probable	nd	nd	PF00234 Protease inhibitor/seed storage/LTP family	IPR016140 Bifunctional inhibitor/plant lipid transfer protein/seed storage helical domain IPR000528 Plant lipid transfer protein/Par allergen	PS00597 PLANT_LTP Plant lipid transfer proteins signature.
	W5D2I6	W5D2I6_WHEAT	0	0	1	1	Non-specific lipid-transfer protein	Proteins related to lipid metabolism	Lipid transfer protein (LTP)	Lipid transfer protein/trypsin alpha-amylase inhibitor	/	TP: Signal peptide/SP: Signal peptide	Signal peptide	ER	1	not probable	nd	nd	PF00234 Protease inhibitor/seed storage/LTP family	IPR016140 Bifunctional inhibitor/plant lipid transfer protein/seed storage helical domain IPR000528 Plant lipid transfer protein/Par allergen	PS00597 PLANT_LTP Plant lipid transfer proteins signature.
	A0A080YUW6	A0A080YUW6_WHEAT	0	1	1	1	Uncharacterized protein	Proteins related to lipid metabolism	Lipid transfer protein (LTP)	Lipid transfer protein/trypsin alpha-amylase inhibitor	/	TP: Signal peptide/SP: Signal peptide	Signal peptide	ER	1	not probable	nd	nd	PF14547 Hydrophobic seed protein	IPR016140 Bifunctional inhibitor/plant lipid transfer protein/seed storage helical domain IPR027923 Hydrophobic seed protein domain	PS50099 PRO_RICH Proline-rich region profile. PS50316 HIS_RICH Histidine-rich region profile.
	A0A1D6CG01	A0A1D6CG01_WHEAT	0	1	1	1	Uncharacterized protein	Proteins related to lipid metabolism	Lipid transfer protein (LTP)	Lipid transfer protein/trypsin alpha-amylase inhibitor	/	TP: Signal peptide/SP: Signal peptide	Signal peptide	ER	1	not probable	nd	nd	PF14547 Hydrophobic seed protein	IPR016140 Bifunctional inhibitor/plant lipid transfer protein/seed storage helical domain IPR027923 Hydrophobic seed protein domain	PS50099 PRO_RICH Proline-rich region profile. PS50316 HIS_RICH Histidine-rich region profile.
	H6U7Y8	H6U7Y8_WHEAT	1	1	0	0	PINB-2v1-3	Proteins related to lipid metabolism	Lipid transfer protein (LTP)	Lipid transfer protein/trypsin alpha-amylase inhibitor	/	TP: Signal peptide/SP: Signal peptide	Signal peptide	ER	0	not probable	nd	nd	PF00234 Protease inhibitor/seed storage/LTP family	IPR016140 Bifunctional inhibitor/plant lipid transfer protein/seed storage helical domain IPR013771 Bifunctional trypsin/alpha-amylase inhibitor helical domain
	A0A1D5SIJ7	A0A1D5SIJ7_WHEAT	1	0	1	0	Uncharacterized protein	Proteins related to lipid metabolism	Lipid transfer protein (LTP)	Lipid transfer protein/trypsin alpha-amylase inhibitor	/	TP: Signal peptide/SP: Signal peptide	Signal peptide	ER	1	not probable	nd	nd	PF14368 Probable lipid transfer	IPR016140 Bifunctional inhibitor/plant lipid transfer protein/seed storage helical domain
	A0A1D6SEZ9	A0A1D6SEZ9_WHEAT	1	1	0	1	Uncharacterized protein	Proteins related to lipid metabolism	Lipid transfer protein (LTP)	Lipid transfer protein/trypsin alpha-amylase inhibitor	/	TP: Signal peptide/SP: Signal peptide	Signal peptide	ER	0	not probable	nd	nd	PF14368 Probable lipid transfer	IPR016140 Bifunctional inhibitor/plant lipid transfer protein/seed storage helical domain	PS51257 PROKAR_LIPOPROTEIN Prokaryotic membrane lipoprotein lipid attachment site profile.
	B1GXL6	B1GXL6_WHEAT	1	1	0	1	Puroindoline b-like protein 2v2	Proteins related to lipid metabolism	Lipid transfer protein (LTP)	Lipid transfer protein/trypsin alpha-amylase inhibitor	/	TP: Signal peptide/SP: Signal peptide	Signal peptide	ER	0	not probable	nd	nd	PF00234 Protease inhibitor/seed storage/LTP family	IPR016140 Bifunctional inhibitor/plant lipid transfer protein/seed storage helical domain IPR013771 Bifunctional trypsin/alpha-amylase inhibitor helical domain
	A0A1D5T8W7	A0A1D5T8W7_WHEAT	1	1	1	1	Uncharacterized protein	Proteins related to lipid metabolism	Lipid transfer protein (LTP)	Lipid transfer protein/trypsin alpha-amylase inhibitor	/	TP: Signal peptide/SP: Signal peptide	Signal peptide	ER	1	not probable	nd	nd	PF14368 Probable lipid transfer	IPR016140 Bifunctional inhibitor/plant lipid transfer protein/seed storage helical domain	PS00342 MICROBODIES_CTER Microbodies C-terminal targeting signal.
	A0A1D5U0P4	A0A1D5U0P4_WHEAT	1	1	1	1	Uncharacterized protein	Proteins related to lipid metabolism	Lipid transfer protein (LTP)	Lipid transfer protein/trypsin alpha-amylase inhibitor	/	TP: Signal peptide/SP: Signal peptide	Signal peptide	ER	1	not probable	nd	nd	PF14368 Probable lipid transfer	IPR016140 Bifunctional inhibitor/plant lipid transfer protein/seed storage helical domain	PS00342 MICROBODIES_CTER Microbodies C-terminal targeting signal.
	A0A1D5US27	A0A1D5US27_WHEAT	1	1	1	1	Uncharacterized protein	Proteins related to lipid metabolism	Lipid transfer protein (LTP)	Lipid transfer protein/trypsin alpha-amylase inhibitor	/	TP: Signal peptide/SP: Signal peptide	Signal peptide	ER	1	not probable	nd	nd	PF14368 Probable lipid transfer	IPR016140 Bifunctional inhibitor/plant lipid transfer protein/seed storage helical domain	PS00342 MICROBODIES_CTER Microbodies C-terminal targeting signal.
	A0A1D5XMK2	A0A1D5XMK2_WHEAT	1	1	1	1	Uncharacterized protein	Proteins related to lipid metabolism	Lipid transfer protein (LTP)	Lipid transfer protein/trypsin alpha-amylase inhibitor	/	TP: Signal peptide/SP: Signal peptide	Signal peptide	ER	1	not probable	nd	nd	-	IPR016140 Bifunctional inhibitor/plant lipid transfer protein/seed storage helical domain IPR006106 Cereal seed allergen/grain softness/trypsin and alpha-amylase inhibitor IPR013771 Bifunctional trypsin/alpha-amylase inhibitor helical domain
	P33432	PUIA_WHEAT	1	1	1	1	Puroindoline-A	Proteins related to lipid metabolism	Lipid transfer protein (LTP)	Lipid transfer protein/trypsin alpha-amylase inhibitor	/	TP: Signal peptide/SP: Signal peptide	Signal peptide	ER	0	not probable	nd	nd	PF00234 Protease inhibitor/seed storage/LTP family	IPR016140 Bifunctional inhibitor/plant lipid transfer protein/seed storage helical domain IPR013771 Bifunctional trypsin/alpha-amylase inhibitor helical domain
	Q10464	PUIB_WHEAT	1	1	1	1	Puroindoline-B	Proteins related to lipid metabolism	Lipid transfer protein (LTP)	Lipid transfer protein/trypsin alpha-amylase inhibitor	/	TP: Signal peptide/SP: Signal peptide	Signal peptide	ER	0	not probable	nd	nd	PF00234 Protease inhibitor/seed storage/LTP family	IPR016140 Bifunctional inhibitor/plant lipid transfer protein/seed storage helical domain IPR013771 Bifunctional trypsin/alpha-amylase inhibitor helical domain IPR006106 Cereal seed allergen/grain softness/trypsin and alpha-amylase inhibitor
	A0A1D5ZMZ7	A0A1D5ZMZ7_WHEAT	0	0	1	0	Uncharacterized protein	Proteins related to lipid metabolism		Expressed protein (lipase)	/	TP: Signal peptide/SP: Signal peptide	Signal peptide	ER	0	not probable	nd	nd	PF07859 alpha/beta hydrolase fold	IPR029058 Alpha/Beta hydrolase fold IPR013094 Alpha/beta hydrolase fold-3 IPR033140 Lipase, GDXG, putative serine active site	PS01174 LIPASE_GDXG_SER Lipolytic enzymes "G-D-X-G" family, putative serine active site.
	W5AP21	W5AP21_WHEAT	0	0	1	1	Uncharacterized protein	Proteins related to lipid metabolism		Expressed protein (ML domain)	/	TP: Signal peptide/SP: Signal peptide	Signal peptide	ER	1	probable	nd	nd	PF02221 ML domain	IPR003172 MD-2-related lipid-recognition domain IPR014756 Immunoglobulin E-set IPR033917 ML domain, phosphatidylinositol/phosphatidylglycerol transfer protein
	A0A1D5T838	A0A1D5T838_WHEAT	0	1	0	0	Uncharacterized protein	Proteins related to lipid metabolism		Expressed protein (phospholipase C)	/	TP: Signal peptide/SP: Signal peptide	Signal peptide	ER	0	not probable	nd	nd	PF02265 S1/P1 Nuclease	IPR008947 Phospholipase C/P1 nuclease domain IPR003154 S1/P1 nuclease
	W5BEY1	W5BEY1_WHEAT	0	0	0	1	Uncharacterized protein	Proteins related to lipid metabolism		Expressed protein (phospholipase C)	/	TP: Signal peptide/SP: Signal peptide	Signal peptide	ER	0	not probable	nd	nd	PF02265 S1/P1 Nuclease	IPR008947 Phospholipase C/P1 nuclease domain IPR003154 S1/P1 nuclease
	A0A077RRW5	A0A077RRW5_WHEAT	0	0	1	1	Uncharacterized protein	Proteins related to lipid metabolism		Expressed protein (phospholipase C)	/	TP: Signal peptide/SP: Signal peptide	Signal peptide	ER	0	not probable	nd	nd	PF02265 S1/P1 Nuclease	IPR008947 Phospholipase C/P1 nuclease domain IPR003154 S1/P1 nuclease
	A0A1D5TAT3	A0A1D5TAT3_WHEAT	0	0	1	1	Uncharacterized protein	Proteins related to lipid metabolism		Expressed protein (phospholipase C)	/	TP: Signal peptide/SP: Signal peptide	Signal peptide	ER	0	not probable	nd	nd	PF02265 S1/P1 Nuclease	IPR003154 S1/P1 nuclease IPR008947 Phospholipase C/P1 nuclease domain
	A0A1D5YER0	A0A1D5YER0_WHEAT	0	0	1	1	Uncharacterized protein	Proteins related to lipid metabolism		Expressed protein (phospholipase C)	/	TP: Signal peptide/SP: Signal peptide	Signal peptide	ER	0	highly probable	nd	nd	-	IPR000909 Phosphatidylinositol-specific phospholipase C, X domain IPR017946 PLC-like phosphodiesterase, TIM beta/alpha-barrel domain	PS50007 PIPLC_X_DOMAIN Phosphatidylinositol-specific phospholipase X-box domain profile.
	W5B8P4	W5B8P4_WHEAT	0	0	1	1	Uncharacterized protein	Proteins related to lipid metabolism		Expressed protein (phospholipase C)	/	TP: Signal peptide/SP: Signal peptide	Signal peptide	ER	0	not probable	nd	nd	PF02265 S1/P1 Nuclease	IPR003154 S1/P1 nuclease IPR008947 Phospholipase C/P1 nuclease domain
	A0A1D5YVE1	A0A1D5YVE1_WHEAT	0	0	0	1	Uncharacterized protein	Proteins related to lipid metabolism		Expressed protein (phospholipase C, phosphatidylinositol-specific, X domain)	/	TP: Signal peptide/SP: Signal peptide	Signal peptide	ER	1	not probable	nd	nd	-	IPR017946 PLC-like phosphodiesterase, TIM beta/alpha-barrel domain IPR000909 Phosphatidylinositol-specific phospholipase C, X domain	PS00855 SPASE_II Signal peptidases II signature. PS50007 PIPLC_X_DOMAIN Phosphatidylinositol-specific phospholipase X-box domain profile.
	A0A1D6A1I2	A0A1D6A1I2_WHEAT	0	0	1	1	Uncharacterized protein	Proteins related to lipid metabolism		Expressed protein (phospholipase C, phosphatidylinositol-specific, X domain)	/	TP: Signal peptide/SP: Signal peptide	Signal peptide	ER	0	not probable	nd	nd	-	IPR017946 PLC-like phosphodiesterase, TIM beta/alpha-barrel domain IPR000909 Phosphatidylinositol-specific phospholipase C, X domain	PS50007 PIPLC_X_DOMAIN Phosphatidylinositol-specific phospholipase X-box domain profile.
	A0A1D6A701	A0A1D6A701_WHEAT	0	1	0	0	Uncharacterized protein	Proteins related to lipid metabolism		Expressed protein (PLAT/LH2 domain)	/	TP: Signal peptide/SP: Signal peptide	Signal peptide	ER	0	not probable	nd	nd	PF01477 PLAT/LH2 domain	IPR001024 PLAT/LH2 domain	PS50095 PLAT PLAT domain profile.
	A0A1D5T525	A0A1D5T525_WHEAT	0	0	0	1	Uncharacterized protein	Proteins related to lipid metabolism		Glycerophosphoryl diester phosphodiesterase	/	TP: Signal peptide/SP: Signal peptide	Signal peptide	ER	0	not probable	nd	nd	PF03009 Glycerophosphoryl diester phosphodiesterase family	IPR017946 PLC-like phosphodiesterase, TIM beta/alpha-barrel domain IPR004129 Glycerophosphoryl diester phosphodiesterase IPR030395 Glycerophosphodiester phosphodiesterase domain
	A0A1D6AQV9	A0A1D6AQV9_WHEAT	0	0	0	1	Uncharacterized protein	Proteins related to lipid metabolism		Glycerophosphoryl diester phosphodiesterase	/	TP: Signal peptide/SP: Signal peptide	Signal peptide	ER	1	highly probable	nd	nd	PF03009 Glycerophosphoryl diester phosphodiesterase family	IPR030395 Glycerophosphodiester phosphodiesterase domain IPR017946 PLC-like phosphodiesterase, TIM beta/alpha-barrel domain IPR004129 Glycerophosphoryl diester phosphodiesterase
	A0A077RZ37	A0A077RZ37_WHEAT	0	0	1	1	Uncharacterized protein	Proteins related to lipid metabolism		Glycerophosphoryl diester phosphodiesterase	/	TP: Signal peptide/SP: Signal peptide	Signal peptide	ER	0	lowly probable	nd	nd	PF03009 Glycerophosphoryl diester phosphodiesterase family	IPR017946 PLC-like phosphodiesterase, TIM beta/alpha-barrel domain IPR004129 Glycerophosphoryl diester phosphodiesterase IPR030395 Glycerophosphodiester phosphodiesterase domain
	A0A1D6CFS5	A0A1D6CFS5_WHEAT	0	1	1	1	Uncharacterized protein	Proteins related to lipid metabolism		Glycerophosphoryl diester phosphodiesterase	/	TP: Mitochondrial/SP: Signal peptide	Signal peptide	none	0	highly probable	nd	nd	PF03009 Glycerophosphoryl diester phosphodiesterase family	IPR004129 Glycerophosphoryl diester phosphodiesterase IPR017946 PLC-like phosphodiesterase, TIM beta/alpha-barrel domain IPR030395 Glycerophosphodiester phosphodiesterase domain	PS00016 RGD Cell attachment sequence. PS50099 PRO_RICH Proline-rich region profile.
	A0A1D6A5C0	A0A1D6A5C0_WHEAT	1	1	1	1	Uncharacterized protein	Proteins related to lipid metabolism		Glycerophosphoryl diester phosphodiesterase	/	TP: Signal peptide/SP: Signal peptide	Signal peptide	ER	1	highly probable	nd	nd	PF03009 Glycerophosphoryl diester phosphodiesterase family	IPR004129 Glycerophosphoryl diester phosphodiesterase IPR017946 PLC-like phosphodiesterase, TIM beta/alpha-barrel domain IPR030395 Glycerophosphodiester phosphodiesterase domain
	A0A1D6BYJ3	A0A1D6BYJ3_WHEAT	1	1	1	1	Uncharacterized protein	Proteins related to lipid metabolism		Glycerophosphoryl diester phosphodiesterase	/	TP: Mitochondrial/SP: Signal peptide	Signal peptide	ER	1	probable	nd	nd	PF03009 Glycerophosphoryl diester phosphodiesterase family	IPR017946 PLC-like phosphodiesterase, TIM beta/alpha-barrel domain IPR030395 Glycerophosphodiester phosphodiesterase domain IPR004129 Glycerophosphoryl diester phosphodiesterase	PS00016 RGD Cell attachment sequence. PS50099 PRO_RICH Proline-rich region profile.
	A0A1D5XZ28	A0A1D5XZ28_WHEAT	0	0	1	1	Uncharacterized protein	Proteins related to lipid metabolism		Lipoprotein	/	TP: Signal peptide/SP: Signal peptide	Signal peptide	ER	0	not probable	nd	nd	-	-	PS51257 PROKAR_LIPOPROTEIN Prokaryotic membrane lipoprotein lipid attachment site profile.
	A0A1D6C1X9	A0A1D6C1X9_WHEAT	1	1	1	1	Uncharacterized protein	Proteins related to lipid metabolism		Lipoprotein	/	TP: Signal peptide/SP: Signal peptide	Signal peptide	ER	0	not probable	nd	nd	-	-	PS51257 PROKAR_LIPOPROTEIN Prokaryotic membrane lipoprotein lipid attachment site profile.
	Q2PCB9	Q2PCB9_WHEAT	0	0	1	1	Non-specific lipid-transfer protein	Proteins with interacting domains (with protein or polysaccharides)	Alpha-amylase inhibitor	Alpha-amylase inhibitor	/	TP: Signal peptide/SP: Signal peptide	Signal peptide	ER	1	not probable	nd	nd	PF00234 Protease inhibitor/seed storage/LTP family	IPR016140 Bifunctional inhibitor/plant lipid transfer protein/seed storage helical domain IPR000528 Plant lipid transfer protein/Par allergen
	A0A1D6ACI6	A0A1D6ACI6_WHEAT	1	1	0	0	Uncharacterized protein	Proteins with interacting domains (with protein or polysaccharides)	Alpha-amylase inhibitor	Alpha-amylase inhibitor	/	TP: Signal peptide/SP: Signal peptide	Signal peptide	ER	0	not probable	nd	nd	PF00234 Protease inhibitor/seed storage/LTP family	IPR006105 Cereal seed allergen/trypsin and alpha-amylase inhibitor, conserved site IPR006106 Cereal seed allergen/grain softness/trypsin and alpha-amylase inhibitor IPR013771 Bifunctional trypsin/alpha-amylase inhibitor helical domain IPR016140 Bifunctional inhibitor/plant lipid transfer protein/seed storage helical domain	PS00426 CEREAL_TRYP_AMYL_INH Cereal trypsin/alpha-amylase inhibitors family signature.
	A0A1D6AS82	A0A1D6AS82_WHEAT	1	1	0	0	Uncharacterized protein	Proteins with interacting domains (with protein or polysaccharides)	Alpha-amylase inhibitor	Alpha-amylase inhibitor	/	TP: Signal peptide/SP: Signal peptide	Signal peptide	ER	0	not probable	nd	nd	PF00234 Protease inhibitor/seed storage/LTP family	IPR006106 Cereal seed allergen/grain softness/trypsin and alpha-amylase inhibitor IPR016140 Bifunctional inhibitor/plant lipid transfer protein/seed storage helical domain IPR006105 Cereal seed allergen/trypsin and alpha-amylase inhibitor, conserved site IPR013771 Bifunctional trypsin/alpha-amylase inhibitor helical domain	PS00426 CEREAL_TRYP_AMYL_INH Cereal trypsin/alpha-amylase inhibitors family signature.
	A0A1D6BDS7	A0A1D6BDS7_WHEAT	1	1	0	1	Uncharacterized protein	Proteins with interacting domains (with protein or polysaccharides)	Alpha-amylase inhibitor	Alpha-amylase inhibitor	/	TP: Signal peptide/SP: Signal peptide	Signal peptide	ER	1	not probable	nd	nd	PF00234 Protease inhibitor/seed storage/LTP family	IPR013771 Bifunctional trypsin/alpha-amylase inhibitor helical domain IPR016140 Bifunctional inhibitor/plant lipid transfer protein/seed storage helical domain
	A0A1D5VKI2	A0A1D5VKI2_WHEAT	1	1	1	1	Uncharacterized protein	Proteins with interacting domains (with protein or polysaccharides)	Alpha-amylase inhibitor	Alpha-amylase inhibitor	/	TP: Signal peptide/SP: Signal peptide	Signal peptide	ER	0	not probable	nd	nd	PF00234 Protease inhibitor/seed storage/LTP family	IPR006106 Cereal seed allergen/grain softness/trypsin and alpha-amylase inhibitor IPR016140 Bifunctional inhibitor/plant lipid transfer protein/seed storage helical domain IPR013771 Bifunctional trypsin/alpha-amylase inhibitor helical domain
	A0A1D5VPJ2	A0A1D5VPJ2_WHEAT	1	1	1	1	Uncharacterized protein	Proteins with interacting domains (with protein or polysaccharides)	Alpha-amylase inhibitor	Alpha-amylase inhibitor	/	TP: Signal peptide/SP: Signal peptide	Signal peptide	ER	1	not probable	nd	nd	PF00234 Protease inhibitor/seed storage/LTP family	IPR013771 Bifunctional trypsin/alpha-amylase inhibitor helical domain IPR016140 Bifunctional inhibitor/plant lipid transfer protein/seed storage helical domain IPR006105 Cereal seed allergen/trypsin and alpha-amylase inhibitor, conserved site IPR006106 Cereal seed allergen/grain softness/trypsin and alpha-amylase inhibitor	PS00426 CEREAL_TRYP_AMYL_INH Cereal trypsin/alpha-amylase inhibitors family signature.
	A0A1D5Y0V2	A0A1D5Y0V2_WHEAT	1	1	1	1	Uncharacterized protein	Proteins with interacting domains (with protein or polysaccharides)	Alpha-amylase inhibitor	Alpha-amylase inhibitor	/	TP: Signal peptide/SP: Signal peptide	Signal peptide	ER	1	not probable	nd	nd	PF00234 Protease inhibitor/seed storage/LTP family	IPR016140 Bifunctional inhibitor/plant lipid transfer protein/seed storage helical domain IPR006106 Cereal seed allergen/grain softness/trypsin and alpha-amylase inhibitor IPR013771 Bifunctional trypsin/alpha-amylase inhibitor helical domain IPR006105 Cereal seed allergen/trypsin and alpha-amylase inhibitor, conserved site	PS00426 CEREAL_TRYP_AMYL_INH Cereal trypsin/alpha-amylase inhibitors family signature. PS51257 PROKAR_LIPOPROTEIN Prokaryotic membrane lipoprotein lipid attachment site profile.
	A0A1D6D8Z1	A0A1D6D8Z1_WHEAT	1	1	1	1	Uncharacterized protein	Proteins with interacting domains (with protein or polysaccharides)	Alpha-amylase inhibitor	Alpha-amylase inhibitor	/	TP: Signal peptide/SP: Signal peptide	Signal peptide	ER	1	not probable	nd	nd	PF00234 Protease inhibitor/seed storage/LTP family	IPR006106 Cereal seed allergen/grain softness/trypsin and alpha-amylase inhibitor IPR016140 Bifunctional inhibitor/plant lipid transfer protein/seed storage helical domain IPR013771 Bifunctional trypsin/alpha-amylase inhibitor helical domain IPR006105 Cereal seed allergen/trypsin and alpha-amylase inhibitor, conserved site	PS00426 CEREAL_TRYP_AMYL_INH Cereal trypsin/alpha-amylase inhibitors family signature.
	P01083	IAA2_WHEAT	1	1	1	1	Alpha-amylase inhibitor 0.28	Proteins with interacting domains (with protein or polysaccharides)	Alpha-amylase inhibitor	Alpha-amylase inhibitor	/	TP: Signal peptide/SP: Signal peptide	Signal peptide	ER	1	not probable	nd	nd	PF00234 Protease inhibitor/seed storage/LTP family	IPR016140 Bifunctional inhibitor/plant lipid transfer protein/seed storage helical domain IPR013771 Bifunctional trypsin/alpha-amylase inhibitor helical domain IPR006105 Cereal seed allergen/trypsin and alpha-amylase inhibitor, conserved site IPR016309 Alpha-amylase inhibitor/seed allergen IPR006106 Cereal seed allergen/grain softness/trypsin and alpha-amylase inhibitor	PS00426 CEREAL_TRYP_AMYL_INH Cereal trypsin/alpha-amylase inhibitors family signature.
	P16159	IAC16_WHEAT	1	1	1	1	Alpha-amylase/trypsin inhibitor CM16	Proteins with interacting domains (with protein or polysaccharides)	Alpha-amylase inhibitor	Alpha-amylase inhibitor	/	TP: Signal peptide/SP: Signal peptide	Signal peptide	ER	1	not probable	nd	nd	PF00234 Protease inhibitor/seed storage/LTP family	IPR016140 Bifunctional inhibitor/plant lipid transfer protein/seed storage helical domain IPR013771 Bifunctional trypsin/alpha-amylase inhibitor helical domain IPR006105 Cereal seed allergen/trypsin and alpha-amylase inhibitor, conserved site IPR006106 Cereal seed allergen/grain softness/trypsin and alpha-amylase inhibitor	PS00426 CEREAL_TRYP_AMYL_INH Cereal trypsin/alpha-amylase inhibitors family signature.
	P16851	IAAC2_WHEAT	1	1	1	1	Alpha-amylase/trypsin inhibitor CM2	Proteins with interacting domains (with protein or polysaccharides)	Alpha-amylase inhibitor	Alpha-amylase inhibitor	/	TP: Signal peptide/SP: Signal peptide	Signal peptide	ER	1	not probable	nd	nd	PF00234 Protease inhibitor/seed storage/LTP family	IPR016140 Bifunctional inhibitor/plant lipid transfer protein/seed storage helical domain IPR006105 Cereal seed allergen/trypsin and alpha-amylase inhibitor, conserved site IPR013771 Bifunctional trypsin/alpha-amylase inhibitor helical domain IPR006106 Cereal seed allergen/grain softness/trypsin and alpha-amylase inhibitor	PS00426 CEREAL_TRYP_AMYL_INH Cereal trypsin/alpha-amylase inhibitors family signature.
	P17314	IAAC3_WHEAT	1	1	1	1	Alpha-amylase/trypsin inhibitor CM3	Proteins with interacting domains (with protein or polysaccharides)	Alpha-amylase inhibitor	Alpha-amylase inhibitor	/	TP: Signal peptide/SP: Signal peptide	Signal peptide	ER	1	not probable	nd	nd	PF00234 Protease inhibitor/seed storage/LTP family	IPR006106 Cereal seed allergen/grain softness/trypsin and alpha-amylase inhibitor IPR006105 Cereal seed allergen/trypsin and alpha-amylase inhibitor, conserved site IPR013771 Bifunctional trypsin/alpha-amylase inhibitor helical domain IPR016140 Bifunctional inhibitor/plant lipid transfer protein/seed storage helical domain	PS00426 CEREAL_TRYP_AMYL_INH Cereal trypsin/alpha-amylase inhibitors family signature. PS51257 PROKAR_LIPOPROTEIN Prokaryotic membrane lipoprotein lipid attachment site profile.
	W5FK57	W5FK57_WHEAT	0	0	0	1	Uncharacterized protein	Proteins with interacting domains (with protein or polysaccharides)	Lectin	Lectin	/	TP: _/SP: Signal peptide	Signal peptide	possibly ER	0	not probable	nd	nd	PF00954 S-locus glycoprotein domain PF01453 D-mannose binding lectin	IPR000858 S-locus glycoprotein domain IPR001480 Bulb-type lectin domain	PS00016 RGD Cell attachment sequence. PS50927 BULB_LECTIN Bulb-type lectin domain profile.
	A0A1D5YMB8	A0A1D5YMB8_WHEAT	0	1	0	0	Uncharacterized protein	Proteins with interacting domains (with protein or polysaccharides)	Lectin	Lectin (malectin)	/	TP: Signal peptide/SP: Signal peptide	Signal peptide	ER	1	not probable	nd	nd	PF12819 Carbohydrate-binding protein of the ER	IPR024788 Malectin-like carbohydrate-binding domain	PS50310 ALA_RICH Alanine-rich region profile.
	A0A1D5T1Y0	A0A1D5T1Y0_WHEAT	0	0	1	0	Uncharacterized protein	Proteins with interacting domains (with protein or polysaccharides)	LRR protein	Expressed protein (LRR domains)	/	TP: Mitochondrial/SP: Signal peptide	Signal peptide	possibly ER	0	not probable	nd	nd	-	IPR032675 Leucine-rich repeat domain, L domain-like	PS50099 PRO_RICH Proline-rich region profile. PS51257 PROKAR_LIPOPROTEIN Prokaryotic membrane lipoprotein lipid attachment site profile.
	A0A1D6RRM9	A0A1D6RRM9_WHEAT	0	0	1	0	Uncharacterized protein	Proteins with interacting domains (with protein or polysaccharides)	LRR protein	Expressed protein (LRR domains)	/	TP: Signal peptide/SP: Signal peptide	Y	ER	1	not probable	nd	nd	PF08263 Leucine rich repeat N-terminal domain PF13855 Leucine rich repeat PF07714 Protein tyrosine kinase	IPR003591 Leucine-rich repeat, typical subtype IPR017441 Protein kinase, ATP binding site IPR032675 Leucine-rich repeat domain, L domain-like IPR000719 Protein kinase domain IPR013210 Leucine-rich repeat-containing N-terminal, plant-type IPR011009 Protein kinase-like domain IPR001611 Leucine-rich repeat IPR013320 Concanavalin A-like lectin/glucanase domain IPR001245 Serine-threonine/tyrosine-prot…	PS00107 PROTEIN_KINASE_ATP Protein kinases ATP-binding region signature. PS50011 PROTEIN_KINASE_DOM Protein kinase domain profile.
	W5DDM8	W5DDM8_WHEAT	0	0	1	0	Uncharacterized protein	Proteins with interacting domains (with protein or polysaccharides)	LRR protein	Expressed protein (LRR domains)	/	TP: Signal peptide/SP: Signal peptide	Signal peptide	ER	0	not probable	nd	nd	PF08263 Leucine rich repeat N-terminal domain PF13855 Leucine rich repeat	IPR032675 Leucine-rich repeat domain, L domain-like IPR013210 Leucine-rich repeat-containing N-terminal, plant-type IPR001611 Leucine-rich repeat
	A0A1D5U4F5	A0A1D5U4F5_WHEAT	0	0	0	1	Uncharacterized protein	Proteins with interacting domains (with protein or polysaccharides)	LRR protein	Expressed protein (LRR domains)	/	TP: Signal peptide/SP: Signal peptide	Signal peptide	ER	0	not probable	nd	nd	PF08263 Leucine rich repeat N-terminal domain PF00069 Protein kinase domain	IPR008271 Serine/threonine-protein kinase, active site IPR000719 Protein kinase domain IPR032675 Leucine-rich repeat domain, L domain-like IPR013210 Leucine-rich repeat-containing N-terminal, plant-type IPR017441 Protein kinase, ATP binding site IPR013320 Concanavalin A-like lectin/glucanase domain IPR011009 Protein kinase-like domain	PS00107 PROTEIN_KINASE_ATP Protein kinases ATP-binding region signature. PS00108 PROTEIN_KINASE_ST Serine/Threonine protein kinases active-site signature. PS00599 AA_TRANSFER_CLASS_2 Aminotransferases class-II pyridoxal-phosphate attachment site. PS50011 PROTEIN_KINASE_DOM Protein kinase domain profile.
	A0A1D5RS86	A0A1D5RS86_WHEAT	0	0	1	1	Uncharacterized protein	Proteins with interacting domains (with protein or polysaccharides)	LRR protein	Expressed protein (LRR domains)	/	TP: Signal peptide/SP: Signal peptide	Signal peptide	ER	0	highly probable	nd	nd	PF13855 Leucine rich repeat	IPR001611 Leucine-rich repeat IPR003591 Leucine-rich repeat, typical subtype IPR032675 Leucine-rich repeat domain, L domain-like	PS00294 PRENYLATION Prenyl group binding site (CAAX box).
	A0A1D6C2U3	A0A1D6C2U3_WHEAT	0	0	1	1	Uncharacterized protein	Proteins with interacting domains (with protein or polysaccharides)	LRR protein	Expressed protein (LRR domains)	/	TP: Signal peptide/SP: Signal peptide	Signal peptide	ER	1	not probable	nd	nd	PF08263 Leucine rich repeat N-terminal domain	IPR032675 Leucine-rich repeat domain, L domain-like IPR013210 Leucine-rich repeat-containing N-terminal, plant-type IPR003591 Leucine-rich repeat, typical subtype	PS00029 LEUCINE_ZIPPER Leucine zipper pattern.
	A0A1D6CVR5	A0A1D6CVR5_WHEAT	0	0	1	1	Uncharacterized protein	Proteins with interacting domains (with protein or polysaccharides)	LRR protein	Expressed protein (LRR domains)	/	TP: Signal peptide/SP: Signal peptide	Signal peptide	ER	0	not probable	nd	nd	PF13855 Leucine rich repeat PF08263 Leucine rich repeat N-terminal domain	IPR001611 Leucine-rich repeat IPR003591 Leucine-rich repeat, typical subtype IPR013210 Leucine-rich repeat-containing N-terminal, plant-type IPR032675 Leucine-rich repeat domain, L domain-like
	A0A1D6D509	A0A1D6D509_WHEAT	0	0	1	1	Uncharacterized protein	Proteins with interacting domains (with protein or polysaccharides)	LRR protein	Expressed protein (LRR domains)	/	TP: Signal peptide/SP: Signal peptide	Signal peptide	ER	1	not probable	nd	nd	PF08263 Leucine rich repeat N-terminal domain	IPR013210 Leucine-rich repeat-containing N-terminal, plant-type IPR032675 Leucine-rich repeat domain, L domain-like
	W5ANQ0	W5ANQ0_WHEAT	0	0	1	1	Uncharacterized protein	Proteins with interacting domains (with protein or polysaccharides)	LRR protein	Expressed protein (LRR domains)	/	TP: Signal peptide/SP: Signal peptide	Signal peptide	ER	1	probable	nd	nd	PF13855 Leucine rich repeat	IPR032675 Leucine-rich repeat domain, L domain-like IPR001611 Leucine-rich repeat	PS50099 PRO_RICH Proline-rich region profile.
	A0A077S463	A0A077S463_WHEAT	1	0	0	0	Uncharacterized protein	Proteins with interacting domains (with protein or polysaccharides)	LRR protein	Expressed protein (LRR domains)	/	TP: Signal peptide/SP: Signal peptide	Signal peptide	ER	0	not probable	nd	nd	PF08263 Leucine rich repeat N-terminal domain PF13855 Leucine rich repeat	IPR032675 Leucine-rich repeat domain, L domain-like IPR001611 Leucine-rich repeat IPR013210 Leucine-rich repeat-containing N-terminal, plant-type	PS00029 LEUCINE_ZIPPER Leucine zipper pattern.
	A0A1D6CZ42	A0A1D6CZ42_WHEAT	1	0	0	0	Uncharacterized protein	Proteins with interacting domains (with protein or polysaccharides)	LRR protein	Expressed protein (LRR domains)	/	TP: Signal peptide/SP: Signal peptide	Signal peptide	ER	1	not probable	nd	nd	PF08263 Leucine rich repeat N-terminal domain PF00069 Protein kinase domain	IPR032675 Leucine-rich repeat domain, L domain-like IPR011009 Protein kinase-like domain IPR000719 Protein kinase domain IPR013210 Leucine-rich repeat-containing N-terminal, plant-type IPR017441 Protein kinase, ATP binding site	PS00107 PROTEIN_KINASE_ATP Protein kinases ATP-binding region signature. PS50011 PROTEIN_KINASE_DOM Protein kinase domain profile.
	A0A1D5STK6	A0A1D5STK6_WHEAT	1	1	0	0	Uncharacterized protein	Proteins with interacting domains (with protein or polysaccharides)	LRR protein	Expressed protein (LRR domains)	/	TP: Signal peptide/SP: Signal peptide	Signal peptide	ER	1	not probable	nd	nd	PF08263 Leucine rich repeat N-terminal domain	IPR013210 Leucine-rich repeat-containing N-terminal, plant-type IPR032675 Leucine-rich repeat domain, L domain-like	PS00029 LEUCINE_ZIPPER Leucine zipper pattern.
	A0A1D5WV40	A0A1D5WV40_WHEAT	1	1	0	0	Uncharacterized protein	Proteins with interacting domains (with protein or polysaccharides)	LRR protein	Expressed protein (LRR domains)	/	TP: Signal peptide/SP: Signal peptide	Signal peptide	ER	0	lowly probable	nd	nd	PF13855 Leucine rich repeat	IPR001611 Leucine-rich repeat IPR032675 Leucine-rich repeat domain, L domain-like	PS50099 PRO_RICH Proline-rich region profile.
	A0A1D5SDJ4	A0A1D5SDJ4_WHEAT	1	1	0	1	Uncharacterized protein	Proteins with interacting domains (with protein or polysaccharides)	LRR protein	Expressed protein (LRR domains)	/	TP: Signal peptide/SP: Signal peptide	Signal peptide	ER	1	not probable	nd	nd	PF08263 Leucine rich repeat N-terminal domain	IPR013210 Leucine-rich repeat-containing N-terminal, plant-type IPR032675 Leucine-rich repeat domain, L domain-like	PS00029 LEUCINE_ZIPPER Leucine zipper pattern.
	A0A1D6BNJ4	A0A1D6BNJ4_WHEAT	1	0	1	1	Uncharacterized protein	Proteins with interacting domains (with protein or polysaccharides)	LRR protein	Expressed protein (LRR domains)	/	TP: Signal peptide/SP: Signal peptide	Signal peptide	ER	1	lowly probable	nd	nd	PF13855 Leucine rich repeat	IPR001611 Leucine-rich repeat IPR006311 Twin-arginine translocation pathway, signal sequence IPR032675 Leucine-rich repeat domain, L domain-like	PS50099 PRO_RICH Proline-rich region profile. PS51318 TAT Twin arginine translocation (Tat) signal profile.
	A0A1D5SIF3	A0A1D5SIF3_WHEAT	1	1	1	1	Uncharacterized protein	Proteins with interacting domains (with protein or polysaccharides)	LRR protein	Expressed protein (LRR domains)	/	TP: Signal peptide/SP: Signal peptide	Signal peptide	ER	0	not probable	nd	nd	PF08263 Leucine rich repeat N-terminal domain	IPR032675 Leucine-rich repeat domain, L domain-like IPR013210 Leucine-rich repeat-containing N-terminal, plant-type
	A0A1D5W9K7	A0A1D5W9K7_WHEAT	1	1	1	1	Uncharacterized protein	Proteins with interacting domains (with protein or polysaccharides)	LRR protein	Expressed protein (LRR domains)	/	TP: Signal peptide/SP: Signal peptide	Signal peptide	ER	0	probable	nd	nd	PF08263 Leucine rich repeat N-terminal domain PF13855 Leucine rich repeat	IPR032675 Leucine-rich repeat domain, L domain-like IPR013210 Leucine-rich repeat-containing N-terminal, plant-type IPR001611 Leucine-rich repeat	PS50099 PRO_RICH Proline-rich region profile.
	A0A1D6AML5	A0A1D6AML5_WHEAT	1	1	1	1	Uncharacterized protein	Proteins with interacting domains (with protein or polysaccharides)	LRR protein	Expressed protein (LRR domains)	/	TP: Signal peptide/SP: Signal peptide	Signal peptide	ER	1	not probable	nd	nd	PF13855 Leucine rich repeat PF13516 Leucine Rich repeat	IPR001611 Leucine-rich repeat IPR032675 Leucine-rich repeat domain, L domain-like
	A0A1D6AZT2	A0A1D6AZT2_WHEAT	1	1	1	1	Uncharacterized protein	Proteins with interacting domains (with protein or polysaccharides)	LRR protein	Expressed protein (LRR domains)	/	TP: Signal peptide/SP: Signal peptide	Signal peptide	ER	0	not probable	nd	nd	PF13855 Leucine rich repeat	IPR001611 Leucine-rich repeat IPR033261 Protein WYRD IPR032675 Leucine-rich repeat domain, L domain-like	PS50099 PRO_RICH Proline-rich region profile. PS50324 SER_RICH Serine-rich region profile.
	A0A1D6SB15	A0A1D6SB15_WHEAT	1	1	1	1	Uncharacterized protein	Proteins with interacting domains (with protein or polysaccharides)	LRR protein	Expressed protein (LRR domains)	/	TP: Signal peptide/SP: Signal peptide	Signal peptide	ER	0	not probable	nd	nd	PF13855 Leucine rich repeat	IPR032675 Leucine-rich repeat domain, L domain-like IPR001611 Leucine-rich repeat
	A0A077RT91	A0A077RT91_WHEAT	0	0	1	0	Uncharacterized protein	Proteins with interacting domains (with protein or polysaccharides)	Pectin methyl esterase inhibitor (PMEi)	Plant invertase/pectin methyl esterase inhibitor (PMEI)	/	TP: Signal peptide/SP: Signal peptide	Signal peptide	ER	0	probable	nd	nd	PF04043 Plant invertase/pectin methylesterase inhibitor	IPR006501 Pectinesterase inhibitor domain
	A0A1D5U1Y5	A0A1D5U1Y5_WHEAT	0	0	1	1	Uncharacterized protein	Proteins with interacting domains (with protein or polysaccharides)	Pectin methyl esterase inhibitor (PMEi)	Plant invertase/pectin methyl esterase inhibitor (PMEI)	/	TP: Mitochondrial/SP: Signal peptide	Signal peptide	ER	0	not probable	nd	nd	-	IPR032675 Leucine-rich repeat domain, L domain-like	PS50315 GLY_RICH Glycine-rich region profile.
	A0A1D5V3A3	A0A1D5V3A3_WHEAT	0	0	1	1	Uncharacterized protein	Proteins with interacting domains (with protein or polysaccharides)	Pectin methyl esterase inhibitor (PMEi)	Plant invertase/pectin methyl esterase inhibitor (PMEI)	/	TP: Signal peptide/SP: Signal peptide	Signal peptide	ER	0	not probable	nd	nd	PF04043 Plant invertase/pectin methylesterase inhibitor	IPR006501 Pectinesterase inhibitor domain
	A0A1D5TLE0	A0A1D5TLE0_WHEAT	0	1	1	1	Uncharacterized protein	Proteins with interacting domains (with protein or polysaccharides)	Pectin methyl esterase inhibitor (PMEi)	Plant invertase/pectin methyl esterase inhibitor (PMEI)	/	TP: Signal peptide/SP: Signal peptide	Signal peptide	ER	0	not probable	nd	nd	PF04043 Plant invertase/pectin methylesterase inhibitor	IPR006501 Pectinesterase inhibitor domain
	A0A1D5WXI6	A0A1D5WXI6_WHEAT	1	0	0	0	Uncharacterized protein	Proteins with interacting domains (with protein or polysaccharides)	Pectin methyl esterase inhibitor (PMEi)	Plant invertase/pectin methyl esterase inhibitor (PMEI)	/	TP: Signal peptide/SP: Signal peptide	Signal peptide	ER	0	not probable	nd	nd	PF04043 Plant invertase/pectin methylesterase inhibitor	IPR006501 Pectinesterase inhibitor domain	PS00211 ABC_TRANSPORTER_1 ABC transporters family signature.
	A0A1D5ZQ08	A0A1D5ZQ08_WHEAT	1	0	0	0	Uncharacterized protein	Proteins with interacting domains (with protein or polysaccharides)	Pectin methyl esterase inhibitor (PMEi)	Plant invertase/pectin methyl esterase inhibitor (PMEI)	/	TP: Signal peptide/SP: Signal peptide	Signal peptide	ER	0	not probable	nd	nd	PF04043 Plant invertase/pectin methylesterase inhibitor	IPR006501 Pectinesterase inhibitor domain
	A0A1D6D5V2	A0A1D6D5V2_WHEAT	1	0	0	0	Uncharacterized protein	Proteins with interacting domains (with protein or polysaccharides)	Pectin methyl esterase inhibitor (PMEi)	Plant invertase/pectin methyl esterase inhibitor (PMEI)	/	TP: Signal peptide/SP: Signal peptide	Signal peptide	ER	1	lowly probable	nd	nd	PF04043 Plant invertase/pectin methylesterase inhibitor	IPR006501 Pectinesterase inhibitor domain
	A0A1D5VJI6	A0A1D5VJI6_WHEAT	1	1	0	0	Uncharacterized protein	Proteins with interacting domains (with protein or polysaccharides)	Pectin methyl esterase inhibitor (PMEi)	Plant invertase/pectin methyl esterase inhibitor (PMEI)	/	TP: Signal peptide/SP: Signal peptide	Signal peptide	ER	1	not probable	nd	nd	PF04043 Plant invertase/pectin methylesterase inhibitor	IPR006501 Pectinesterase inhibitor domain
	A0A1D6BHP1	A0A1D6BHP1_WHEAT	1	1	0	0	Uncharacterized protein	Proteins with interacting domains (with protein or polysaccharides)	Pectin methyl esterase inhibitor (PMEi)	Plant invertase/pectin methyl esterase inhibitor (PMEI)	/	TP: Signal peptide/SP: Signal peptide	Signal peptide	ER	0	not probable	nd	nd	-	IPR006501 Pectinesterase inhibitor domain
	A0A1D6C494	A0A1D6C494_WHEAT	1	1	0	0	Uncharacterized protein	Proteins with interacting domains (with protein or polysaccharides)	Pectin methyl esterase inhibitor (PMEi)	Plant invertase/pectin methyl esterase inhibitor (PMEI)	/	TP: Signal peptide/SP: Signal peptide	Signal peptide	ER	1	probable	nd	nd	PF04043 Plant invertase/pectin methylesterase inhibitor	IPR006501 Pectinesterase inhibitor domain
	A0A1D6C495	A0A1D6C495_WHEAT	1	1	0	0	Uncharacterized protein	Proteins with interacting domains (with protein or polysaccharides)	Pectin methyl esterase inhibitor (PMEi)	Plant invertase/pectin methyl esterase inhibitor (PMEI)	/	TP: Signal peptide/SP: Signal peptide	Signal peptide	ER	0	not probable	nd	nd	PF04043 Plant invertase/pectin methylesterase inhibitor	IPR006501 Pectinesterase inhibitor domain
	A0A1D5WXJ2	A0A1D5WXJ2_WHEAT	1	0	1	0	Uncharacterized protein	Proteins with interacting domains (with protein or polysaccharides)	Pectin methyl esterase inhibitor (PMEi)	Plant invertase/pectin methyl esterase inhibitor (PMEI)	/	TP: Signal peptide/SP: Signal peptide	Signal peptide	ER	1	not probable	nd	nd	PF04043 Plant invertase/pectin methylesterase inhibitor	IPR006501 Pectinesterase inhibitor domain
	A0A1D5XSU0	A0A1D5XSU0_WHEAT	1	0	1	0	Uncharacterized protein	Proteins with interacting domains (with protein or polysaccharides)	Pectin methyl esterase inhibitor (PMEi)	Plant invertase/pectin methyl esterase inhibitor (PMEI)	/	TP: Signal peptide/SP: Signal peptide	Signal peptide	ER	0	not probable	nd	nd	-	IPR006501 Pectinesterase inhibitor domain	PS00016 RGD Cell attachment sequence.
	A0A1D6BQ53	A0A1D6BQ53_WHEAT	1	0	1	0	Uncharacterized protein	Proteins with interacting domains (with protein or polysaccharides)	Pectin methyl esterase inhibitor (PMEi)	Plant invertase/pectin methyl esterase inhibitor (PMEI)	/	TP: Signal peptide/SP: Signal peptide	Signal peptide	ER	1	not probable	nd	nd	PF04043 Plant invertase/pectin methylesterase inhibitor	IPR006501 Pectinesterase inhibitor domain	PS50310 ALA_RICH Alanine-rich region profile.
	A0A1D6CVD8	A0A1D6CVD8_WHEAT	1	0	1	0	Uncharacterized protein	Proteins with interacting domains (with protein or polysaccharides)	Pectin methyl esterase inhibitor (PMEi)	Plant invertase/pectin methyl esterase inhibitor (PMEI)	/	TP: Signal peptide/SP: Signal peptide	Signal peptide	ER	0	not probable	nd	nd	-	IPR006501 Pectinesterase inhibitor domain
	A0A1D6A4R4	A0A1D6A4R4_WHEAT	1	1	1	0	Uncharacterized protein	Proteins with interacting domains (with protein or polysaccharides)	Pectin methyl esterase inhibitor (PMEi)	Plant invertase/pectin methyl esterase inhibitor (PMEI)	/	TP: Signal peptide/SP: Signal peptide	Signal peptide	ER	0	not probable	nd	nd	PF04043 Plant invertase/pectin methylesterase inhibitor	IPR006501 Pectinesterase inhibitor domain
	A0A1D6C1D8	A0A1D6C1D8_WHEAT	1	1	1	0	Uncharacterized protein	Proteins with interacting domains (with protein or polysaccharides)	Pectin methyl esterase inhibitor (PMEi)	Plant invertase/pectin methyl esterase inhibitor (PMEI)	/	TP: Signal peptide/SP: Signal peptide	Signal peptide	ER	1	not probable	nd	nd	PF04043 Plant invertase/pectin methylesterase inhibitor	IPR006501 Pectinesterase inhibitor domain
	A0A1D6RQC5	A0A1D6RQC5_WHEAT	1	1	1	0	Uncharacterized protein	Proteins with interacting domains (with protein or polysaccharides)	Pectin methyl esterase inhibitor (PMEi)	Plant invertase/pectin methyl esterase inhibitor (PMEI)	/	TP: Signal peptide/SP: Signal peptide	Signal peptide	ER	0	not probable	nd	nd	PF04043 Plant invertase/pectin methylesterase inhibitor	IPR006501 Pectinesterase inhibitor domain
	A0A1D5WV94	A0A1D5WV94_WHEAT	1	1	0	1	Uncharacterized protein	Proteins with interacting domains (with protein or polysaccharides)	Pectin methyl esterase inhibitor (PMEi)	Plant invertase/pectin methyl esterase inhibitor (PMEI)	/	TP: Signal peptide/SP: Signal peptide	Signal peptide	ER	0	not probable	nd	nd	-	IPR006501 Pectinesterase inhibitor domain
	A0A1D5VA50	A0A1D5VA50_WHEAT	1	0	1	1	Uncharacterized protein	Proteins with interacting domains (with protein or polysaccharides)	Pectin methyl esterase inhibitor (PMEi)	Plant invertase/pectin methyl esterase inhibitor (PMEI)	/	TP: Signal peptide/SP: Signal peptide	Signal peptide	ER	1	not probable	nd	nd	-	IPR006501 Pectinesterase inhibitor domain	PS51257 PROKAR_LIPOPROTEIN Prokaryotic membrane lipoprotein lipid attachment site profile.
	A0A1D5YU39	A0A1D5YU39_WHEAT	1	0	1	1	Uncharacterized protein	Proteins with interacting domains (with protein or polysaccharides)	Pectin methyl esterase inhibitor (PMEi)	Plant invertase/pectin methyl esterase inhibitor (PMEI)	/	TP: Signal peptide/SP: Signal peptide	Signal peptide	ER	0	probable	nd	nd	PF04043 Plant invertase/pectin methylesterase inhibitor	IPR006501 Pectinesterase inhibitor domain
	A0A1D5RPN8	A0A1D5RPN8_WHEAT	1	1	1	1	Uncharacterized protein	Proteins with interacting domains (with protein or polysaccharides)	Pectin methyl esterase inhibitor (PMEi)	Plant invertase/pectin methyl esterase inhibitor (PMEI)	/	TP: Signal peptide/SP: Signal peptide	Signal peptide	ER	0	not probable	nd	nd	PF04043 Plant invertase/pectin methylesterase inhibitor	IPR006501 Pectinesterase inhibitor domain
	A0A1D5SGK2	A0A1D5SGK2_WHEAT	1	1	1	1	Uncharacterized protein	Proteins with interacting domains (with protein or polysaccharides)	Pectin methyl esterase inhibitor (PMEi)	Plant invertase/pectin methyl esterase inhibitor (PMEI)	/	TP: Signal peptide/SP: Signal peptide	Signal peptide	ER	1	not probable	nd	nd	PF04043 Plant invertase/pectin methylesterase inhibitor	IPR006501 Pectinesterase inhibitor domain
	A0A1D5SGT2	A0A1D5SGT2_WHEAT	1	1	1	1	Uncharacterized protein	Proteins with interacting domains (with protein or polysaccharides)	Pectin methyl esterase inhibitor (PMEi)	Plant invertase/pectin methyl esterase inhibitor (PMEI)	/	TP: Signal peptide/SP: Signal peptide	Signal peptide	ER	0	not probable	nd	nd	-	IPR006501 Pectinesterase inhibitor domain
	A0A1D5SIN3	A0A1D5SIN3_WHEAT	1	1	1	1	Uncharacterized protein	Proteins with interacting domains (with protein or polysaccharides)	Pectin methyl esterase inhibitor (PMEi)	Plant invertase/pectin methyl esterase inhibitor (PMEI)	/	TP: Signal peptide/SP: Signal peptide	Signal peptide	ER	0	not probable	nd	nd	PF04043 Plant invertase/pectin methylesterase inhibitor	IPR006501 Pectinesterase inhibitor domain
	A0A1D5T058	A0A1D5T058_WHEAT	1	1	1	1	Uncharacterized protein	Proteins with interacting domains (with protein or polysaccharides)	Pectin methyl esterase inhibitor (PMEi)	Plant invertase/pectin methyl esterase inhibitor (PMEI)	/	TP: Signal peptide/SP: Signal peptide	Signal peptide	ER	1	not probable	nd	nd	PF04043 Plant invertase/pectin methylesterase inhibitor	IPR006501 Pectinesterase inhibitor domain
	A0A1D5TGJ6	A0A1D5TGJ6_WHEAT	1	1	1	1	Uncharacterized protein	Proteins with interacting domains (with protein or polysaccharides)	Pectin methyl esterase inhibitor (PMEi)	Plant invertase/pectin methyl esterase inhibitor (PMEI)	/	TP: Signal peptide/SP: Signal peptide	Signal peptide	ER	0	not probable	nd	nd	PF04043 Plant invertase/pectin methylesterase inhibitor	IPR006501 Pectinesterase inhibitor domain
	A0A1D5TGJ7	A0A1D5TGJ7_WHEAT	1	1	1	1	Uncharacterized protein	Proteins with interacting domains (with protein or polysaccharides)	Pectin methyl esterase inhibitor (PMEi)	Plant invertase/pectin methyl esterase inhibitor (PMEI)	/	TP: Signal peptide/SP: Signal peptide	Signal peptide	ER	1	not probable	nd	nd	PF04043 Plant invertase/pectin methylesterase inhibitor	IPR006501 Pectinesterase inhibitor domain
	A0A1D5U5C4	A0A1D5U5C4_WHEAT	1	1	1	1	Uncharacterized protein	Proteins with interacting domains (with protein or polysaccharides)	Pectin methyl esterase inhibitor (PMEi)	Plant invertase/pectin methyl esterase inhibitor (PMEI)	/	TP: Signal peptide/SP: Signal peptide	Signal peptide	ER	0	lowly probable	nd	nd	PF04043 Plant invertase/pectin methylesterase inhibitor	IPR006501 Pectinesterase inhibitor domain
	A0A1D5UKU8	A0A1D5UKU8_WHEAT	1	1	1	1	Uncharacterized protein	Proteins with interacting domains (with protein or polysaccharides)	Pectin methyl esterase inhibitor (PMEi)	Plant invertase/pectin methyl esterase inhibitor (PMEI)	/	TP: Signal peptide/SP: Signal peptide	Signal peptide	ER	0	not probable	nd	nd	PF04043 Plant invertase/pectin methylesterase inhibitor	IPR006501 Pectinesterase inhibitor domain
	A0A1D5VLJ2	A0A1D5VLJ2_WHEAT	1	1	1	1	Uncharacterized protein	Proteins with interacting domains (with protein or polysaccharides)	Pectin methyl esterase inhibitor (PMEi)	Plant invertase/pectin methyl esterase inhibitor (PMEI)	/	TP: Signal peptide/SP: Signal peptide	Signal peptide	ER	1	not probable	nd	nd	PF04043 Plant invertase/pectin methylesterase inhibitor	IPR006501 Pectinesterase inhibitor domain	PS00016 RGD Cell attachment sequence.
	A0A1D5VR21	A0A1D5VR21_WHEAT	1	1	1	1	Uncharacterized protein	Proteins with interacting domains (with protein or polysaccharides)	Pectin methyl esterase inhibitor (PMEi)	Plant invertase/pectin methyl esterase inhibitor (PMEI)	/	TP: Signal peptide/SP: Signal peptide	Signal peptide	ER	1	not probable	nd	nd	PF04043 Plant invertase/pectin methylesterase inhibitor	IPR006501 Pectinesterase inhibitor domain
	A0A1D5W6K8	A0A1D5W6K8_WHEAT	1	1	1	1	Uncharacterized protein	Proteins with interacting domains (with protein or polysaccharides)	Pectin methyl esterase inhibitor (PMEi)	Plant invertase/pectin methyl esterase inhibitor (PMEI)	/	TP: Signal peptide/SP: Signal peptide	Signal peptide	ER	0	not probable	nd	nd	PF04043 Plant invertase/pectin methylesterase inhibitor	IPR006501 Pectinesterase inhibitor domain
	A0A1D5W9P5	A0A1D5W9P5_WHEAT	1	1	1	1	Uncharacterized protein	Proteins with interacting domains (with protein or polysaccharides)	Pectin methyl esterase inhibitor (PMEi)	Plant invertase/pectin methyl esterase inhibitor (PMEI)	/	TP: Chloroplastic/SP: Signal peptide	Signal peptide	possibly plastid	0	not probable	nd	nd	PF04043 Plant invertase/pectin methylesterase inhibitor	IPR006501 Pectinesterase inhibitor domain
	A0A1D5WT88	A0A1D5WT88_WHEAT	1	1	1	1	Uncharacterized protein	Proteins with interacting domains (with protein or polysaccharides)	Pectin methyl esterase inhibitor (PMEi)	Plant invertase/pectin methyl esterase inhibitor (PMEI)	/	TP: Signal peptide/SP: Signal peptide	Signal peptide	ER	1	not probable	nd	nd	PF04043 Plant invertase/pectin methylesterase inhibitor	IPR006501 Pectinesterase inhibitor domain	PS00016 RGD Cell attachment sequence.
	A0A1D5WV17	A0A1D5WV17_WHEAT	1	1	1	1	Uncharacterized protein	Proteins with interacting domains (with protein or polysaccharides)	Pectin methyl esterase inhibitor (PMEi)	Plant invertase/pectin methyl esterase inhibitor (PMEI)	/	TP: Signal peptide/SP: Signal peptide	Signal peptide	ER	0	not probable	nd	nd	-	IPR006501 Pectinesterase inhibitor domain
	A0A1D5WXI5	A0A1D5WXI5_WHEAT	1	1	1	1	Uncharacterized protein	Proteins with interacting domains (with protein or polysaccharides)	Pectin methyl esterase inhibitor (PMEi)	Plant invertase/pectin methyl esterase inhibitor (PMEI)	/	TP: Signal peptide/SP: Signal peptide	Signal peptide	ER	0	not probable	nd	nd	PF04043 Plant invertase/pectin methylesterase inhibitor	IPR006501 Pectinesterase inhibitor domain
	A0A1D5WXI8	A0A1D5WXI8_WHEAT	1	1	1	1	Uncharacterized protein	Proteins with interacting domains (with protein or polysaccharides)	Pectin methyl esterase inhibitor (PMEi)	Plant invertase/pectin methyl esterase inhibitor (PMEI)	/	TP: Signal peptide/SP: Signal peptide	Signal peptide	ER	1	not probable	nd	nd	PF04043 Plant invertase/pectin methylesterase inhibitor	IPR006501 Pectinesterase inhibitor domain
	A0A1D5X1Q8	A0A1D5X1Q8_WHEAT	1	1	1	1	Uncharacterized protein	Proteins with interacting domains (with protein or polysaccharides)	Pectin methyl esterase inhibitor (PMEi)	Plant invertase/pectin methyl esterase inhibitor (PMEI)	/	TP: Signal peptide/SP: Signal peptide	Signal peptide	ER	0	not probable	nd	nd	PF04043 Plant invertase/pectin methylesterase inhibitor	IPR006501 Pectinesterase inhibitor domain
	A0A1D5YLW0	A0A1D5YLW0_WHEAT	1	1	1	1	Uncharacterized protein	Proteins with interacting domains (with protein or polysaccharides)	Pectin methyl esterase inhibitor (PMEi)	Plant invertase/pectin methyl esterase inhibitor (PMEI)	/	TP: Signal peptide/SP: Signal peptide	Signal peptide	possibly ER	0	not probable	nd	nd	PF04043 Plant invertase/pectin methylesterase inhibitor	IPR006501 Pectinesterase inhibitor domain
	A0A1D5YWT8	A0A1D5YWT8_WHEAT	1	1	1	1	Uncharacterized protein	Proteins with interacting domains (with protein or polysaccharides)	Pectin methyl esterase inhibitor (PMEi)	Plant invertase/pectin methyl esterase inhibitor (PMEI)	/	TP: Signal peptide/SP: Signal peptide	Signal peptide	ER	1	not probable	nd	nd	PF04043 Plant invertase/pectin methylesterase inhibitor	IPR006501 Pectinesterase inhibitor domain
	A0A1D5Z2H9	A0A1D5Z2H9_WHEAT	1	1	1	1	Uncharacterized protein	Proteins with interacting domains (with protein or polysaccharides)	Pectin methyl esterase inhibitor (PMEi)	Plant invertase/pectin methyl esterase inhibitor (PMEI)	/	TP: Signal peptide/SP: Signal peptide	Signal peptide	ER	0	not probable	nd	nd	PF04043 Plant invertase/pectin methylesterase inhibitor	IPR006501 Pectinesterase inhibitor domain
	A0A1D5ZN54	A0A1D5ZN54_WHEAT	1	1	1	1	Uncharacterized protein	Proteins with interacting domains (with protein or polysaccharides)	Pectin methyl esterase inhibitor (PMEi)	Plant invertase/pectin methyl esterase inhibitor (PMEI)	/	TP: Signal peptide/SP: Signal peptide	Signal peptide	ER	1	not probable	nd	nd	PF04043 Plant invertase/pectin methylesterase inhibitor	IPR006501 Pectinesterase inhibitor domain
	A0A1D6BK49	A0A1D6BK49_WHEAT	1	1	1	1	Uncharacterized protein	Proteins with interacting domains (with protein or polysaccharides)	Pectin methyl esterase inhibitor (PMEi)	Plant invertase/pectin methyl esterase inhibitor (PMEI)	/	TP: Signal peptide/SP: Signal peptide	Signal peptide	ER	0	probable	nd	nd	PF04043 Plant invertase/pectin methylesterase inhibitor	IPR006501 Pectinesterase inhibitor domain
	A0A1D6BTP8	A0A1D6BTP8_WHEAT	1	1	1	1	Uncharacterized protein	Proteins with interacting domains (with protein or polysaccharides)	Pectin methyl esterase inhibitor (PMEi)	Plant invertase/pectin methyl esterase inhibitor (PMEI)	/	TP: Signal peptide/SP: Signal peptide	Signal peptide	ER	0	not probable	nd	nd	PF04043 Plant invertase/pectin methylesterase inhibitor	IPR006501 Pectinesterase inhibitor domain
	A0A1D6BTS1	A0A1D6BTS1_WHEAT	1	1	1	1	Uncharacterized protein	Proteins with interacting domains (with protein or polysaccharides)	Pectin methyl esterase inhibitor (PMEi)	Plant invertase/pectin methyl esterase inhibitor (PMEI)	/	TP: Signal peptide/SP: Signal peptide	Signal peptide	ER	1	not probable	nd	nd	PF04043 Plant invertase/pectin methylesterase inhibitor	IPR006501 Pectinesterase inhibitor domain
	A0A1D6CXF4	A0A1D6CXF4_WHEAT	1	1	1	1	Uncharacterized protein	Proteins with interacting domains (with protein or polysaccharides)	Pectin methyl esterase inhibitor (PMEi)	Plant invertase/pectin methyl esterase inhibitor (PMEI)	/	TP: Signal peptide/SP: Signal peptide	Signal peptide	possibly ER	1	not probable	nd	nd	PF04043 Plant invertase/pectin methylesterase inhibitor	IPR006501 Pectinesterase inhibitor domain
	A0A1D6D3Y7	A0A1D6D3Y7_WHEAT	1	1	1	1	Uncharacterized protein	Proteins with interacting domains (with protein or polysaccharides)	Pectin methyl esterase inhibitor (PMEi)	Plant invertase/pectin methyl esterase inhibitor (PMEI)	/	TP: Signal peptide/SP: Signal peptide	Signal peptide	ER	1	not probable	nd	nd	PF04043 Plant invertase/pectin methylesterase inhibitor	IPR006501 Pectinesterase inhibitor domain
	A0A1D6DDR6	A0A1D6DDR6_WHEAT	1	1	1	1	Uncharacterized protein	Proteins with interacting domains (with protein or polysaccharides)	Pectin methyl esterase inhibitor (PMEi)	Plant invertase/pectin methyl esterase inhibitor (PMEI)	/	TP: Signal peptide/SP: Signal peptide	Signal peptide	ER	0	not probable	nd	nd	PF04043 Plant invertase/pectin methylesterase inhibitor	IPR006501 Pectinesterase inhibitor domain
	A0A1D6RD73	A0A1D6RD73_WHEAT	1	1	1	1	Uncharacterized protein	Proteins with interacting domains (with protein or polysaccharides)	Pectin methyl esterase inhibitor (PMEi)	Plant invertase/pectin methyl esterase inhibitor (PMEI)	/	TP: Signal peptide/SP: Signal peptide	Signal peptide	ER	0	not probable	nd	nd	PF04043 Plant invertase/pectin methylesterase inhibitor	IPR006501 Pectinesterase inhibitor domain
	A0A1D6SDA4	A0A1D6SDA4_WHEAT	1	1	1	1	Uncharacterized protein	Proteins with interacting domains (with protein or polysaccharides)	Pectin methyl esterase inhibitor (PMEi)	Plant invertase/pectin methyl esterase inhibitor (PMEI)	/	TP: Signal peptide/SP: Signal peptide	Signal peptide	ER	0	probable	nd	nd	PF04043 Plant invertase/pectin methylesterase inhibitor	IPR006501 Pectinesterase inhibitor domain
	W5D229	W5D229_WHEAT	1	1	1	1	Uncharacterized protein	Proteins with interacting domains (with protein or polysaccharides)	Pectin methyl esterase inhibitor (PMEi)	Plant invertase/pectin methyl esterase inhibitor (PMEI)	/	TP: Signal peptide/SP: Signal peptide	Signal peptide	ER	1	not probable	nd	nd	PF04043 Plant invertase/pectin methylesterase inhibitor	IPR006501 Pectinesterase inhibitor domain	PS00016 RGD Cell attachment sequence.
	W5DV02	W5DV02_WHEAT	1	1	1	1	Uncharacterized protein	Proteins with interacting domains (with protein or polysaccharides)	Pectin methyl esterase inhibitor (PMEi)	Plant invertase/pectin methyl esterase inhibitor (PMEI)	/	TP: Signal peptide/SP: Signal peptide	Signal peptide	ER	1	not probable	nd	nd	PF04043 Plant invertase/pectin methylesterase inhibitor	IPR006501 Pectinesterase inhibitor domain	PS00016 RGD Cell attachment sequence.
	W5FPD2	W5FPD2_WHEAT	1	1	1	1	Uncharacterized protein	Proteins with interacting domains (with protein or polysaccharides)	Pectin methyl esterase inhibitor (PMEi)	Plant invertase/pectin methyl esterase inhibitor (PMEI)	/	TP: Signal peptide/SP: Signal peptide	Signal peptide	ER	0	not probable	nd	nd	PF04043 Plant invertase/pectin methylesterase inhibitor	IPR006501 Pectinesterase inhibitor domain
	W5G1B0	W5G1B0_WHEAT	1	1	1	1	Uncharacterized protein	Proteins with interacting domains (with protein or polysaccharides)	Pectin methyl esterase inhibitor (PMEi)	Plant invertase/pectin methyl esterase inhibitor (PMEI)	/	TP: Signal peptide/SP: Signal peptide	Signal peptide	ER	0	not probable	nd	nd	PF04043 Plant invertase/pectin methylesterase inhibitor	IPR006501 Pectinesterase inhibitor domain
	W5HYG3	W5HYG3_WHEAT	1	1	1	1	Uncharacterized protein	Proteins with interacting domains (with protein or polysaccharides)	Pectin methyl esterase inhibitor (PMEi)	Plant invertase/pectin methyl esterase inhibitor (PMEI)	/	TP: Signal peptide/SP: Signal peptide	Signal peptide	ER	0	not probable	nd	nd	-	IPR006501 Pectinesterase inhibitor domain
	A0A1D5TD52	A0A1D5TD52_WHEAT	1	1	0	1	Uncharacterized protein	Proteins with interacting domains (with protein or polysaccharides)	Protease inhibitor	Inhibitor family I3 (Kunitz trypsin inhibitor)	/	TP: Signal peptide/SP: Signal peptide	Signal peptide	ER	0	not probable	nd	nd	PF00197 Trypsin and protease inhibitor	IPR002160 Proteinase inhibitor I3, Kunitz legume IPR011065 Kunitz inhibitor ST1-like	PS00283 SOYBEAN_KUNITZ Soybean trypsin inhibitor (Kunitz) protease inhibitors family signature.
	A0A080YTV0	A0A080YTV0_WHEAT	1	1	1	1	Uncharacterized protein	Proteins with interacting domains (with protein or polysaccharides)	Protease inhibitor	Inhibitor family I3 (Kunitz trypsin inhibitor)	/	TP: Signal peptide/SP: Signal peptide	Signal peptide	ER	0	not probable	nd	nd	PF00197 Trypsin and protease inhibitor	IPR011065 Kunitz inhibitor ST1-like IPR002160 Proteinase inhibitor I3, Kunitz legume	PS00283 SOYBEAN_KUNITZ Soybean trypsin inhibitor (Kunitz) protease inhibitors family signature.
	A0A1D5WF70	A0A1D5WF70_WHEAT	1	1	1	1	Uncharacterized protein	Proteins with interacting domains (with protein or polysaccharides)	Protease inhibitor	Inhibitor family I3 (Kunitz trypsin inhibitor)	/	TP: Signal peptide/SP: Signal peptide	Signal peptide	ER	0	not probable	nd	nd	PF00197 Trypsin and protease inhibitor	IPR011065 Kunitz inhibitor ST1-like IPR002160 Proteinase inhibitor I3, Kunitz legume	PS00283 SOYBEAN_KUNITZ Soybean trypsin inhibitor (Kunitz) protease inhibitors family signature.
	A0A077RFB7	A0A077RFB7_WHEAT	0	0	1	0	Cysteine proteinase inhibitor	Proteins with interacting domains (with protein or polysaccharides)	Protease inhibitor	Protease inhibitor family I25 (cystatin)	/	TP: Signal peptide/SP: Signal peptide	Signal peptide	ER	1	not probable	nd	nd	PF16845 Aspartic acid proteinase inhibitor	IPR027214 Cystatin IPR000010 Cystatin domain
	A0A1D6RWK1	A0A1D6RWK1_WHEAT	0	0	1	0	Cysteine proteinase inhibitor	Proteins with interacting domains (with protein or polysaccharides)	Protease inhibitor	Protease inhibitor family I25 (cystatin)	/	TP: Signal peptide/SP: Signal peptide	Signal peptide	ER	1	not probable	nd	nd	PF16845 Aspartic acid proteinase inhibitor	IPR000010 Cystatin domain IPR018073 Proteinase inhibitor I25, cystatin, conserved site IPR027214 Cystatin	PS00287 CYSTATIN Cysteine proteases inhibitors signature.
	A0A1D6BIL0	A0A1D6BIL0_WHEAT	0	0	1	0	Cysteine proteinase inhibitor	Proteins with interacting domains (with protein or polysaccharides)	Protease inhibitor	Protease inhibitor family I25 (cystatin)	/	TP: Signal peptide/SP: Signal peptide	Signal peptide	ER	1	not probable	nd	nd	PF16845 Aspartic acid proteinase inhibitor	IPR000010 Cystatin domain IPR027214 Cystatin
	A0A1D6C6W3	A0A1D6C6W3_WHEAT	0	0	1	0	Cysteine proteinase inhibitor	Proteins with interacting domains (with protein or polysaccharides)	Protease inhibitor	Protease inhibitor family I25 (cystatin)	/	TP: Signal peptide/SP: Signal peptide	Signal peptide	ER	1	not probable	nd	nd	PF16845 Aspartic acid proteinase inhibitor	IPR000010 Cystatin domain IPR027214 Cystatin	-
	A0A077S226	A0A077S226_WHEAT	0	0	1	1	Cysteine proteinase inhibitor	Proteins with interacting domains (with protein or polysaccharides)	Protease inhibitor	Protease inhibitor family I25 (cystatin)	/	TP: Signal peptide/SP: Signal peptide	Signal peptide	ER	1	not probable	nd	nd	PF16845 Aspartic acid proteinase inhibitor	IPR000010 Cystatin domain IPR027214 Cystatin IPR018073 Proteinase inhibitor I25, cystatin, conserved site	PS00287 CYSTATIN Cysteine proteases inhibitors signature.
	A0A1D5U0E7	A0A1D5U0E7_WHEAT	0	0	1	1	Cysteine proteinase inhibitor	Proteins with interacting domains (with protein or polysaccharides)	Protease inhibitor	Protease inhibitor family I25 (cystatin)	/	TP: Signal peptide/SP: Signal peptide	Signal peptide	ER	1	not probable	nd	nd	PF16845 Aspartic acid proteinase inhibitor	IPR027214 Cystatin IPR000010 Cystatin domain
	A0A1D5URY4	A0A1D5URY4_WHEAT	0	0	1	1	Cysteine proteinase inhibitor	Proteins with interacting domains (with protein or polysaccharides)	Protease inhibitor	Protease inhibitor family I25 (cystatin)	/	TP: Signal peptide/SP: Signal peptide	Signal peptide	ER	1	not probable	nd	nd	PF16845 Aspartic acid proteinase inhibitor	IPR027214 Cystatin IPR000010 Cystatin domain
	A0A1D5WN60	A0A1D5WN60_WHEAT	0	0	1	1	Cysteine proteinase inhibitor	Proteins with interacting domains (with protein or polysaccharides)	Protease inhibitor	Protease inhibitor family I25 (cystatin)	/	TP: Signal peptide/SP: Signal peptide	Signal peptide	ER	1	not probable	nd	nd	PF16845 Aspartic acid proteinase inhibitor	IPR027214 Cystatin IPR000010 Cystatin domain IPR018073 Proteinase inhibitor I25, cystatin, conserved site	PS00287 CYSTATIN Cysteine proteases inhibitors signature.
	A0A1D5UPA8	A0A1D5UPA8_WHEAT	1	1	1	0	Cysteine proteinase inhibitor	Proteins with interacting domains (with protein or polysaccharides)	Protease inhibitor	Protease inhibitor family I25 (cystatin)	/	TP: Signal peptide/SP: Signal peptide	Signal peptide	ER	0	not probable	nd	nd	PF16845 Aspartic acid proteinase inhibitor	IPR000010 Cystatin domain IPR018073 Proteinase inhibitor I25, cystatin, conserved site IPR027214 Cystatin	PS00287 CYSTATIN Cysteine proteases inhibitors signature.
	A0A1D5TBK8	A0A1D5TBK8_WHEAT	1	0	1	1	Cysteine proteinase inhibitor	Proteins with interacting domains (with protein or polysaccharides)	Protease inhibitor	Protease inhibitor family I25 (cystatin)	/	TP: Signal peptide/SP: Signal peptide	Signal peptide	ER	1	not probable	nd	nd	PF16845 Aspartic acid proteinase inhibitor	IPR018073 Proteinase inhibitor I25, cystatin, conserved site IPR000010 Cystatin domain IPR027214 Cystatin	PS00287 CYSTATIN Cysteine proteases inhibitors signature.
	A0A1D5UXT7	A0A1D5UXT7_WHEAT	1	1	1	1	Cysteine proteinase inhibitor	Proteins with interacting domains (with protein or polysaccharides)	Protease inhibitor	Protease inhibitor family I25 (cystatin)	/	TP: Signal peptide/SP: Signal peptide	Signal peptide	ER	1	not probable	nd	nd	PF16845 Aspartic acid proteinase inhibitor	IPR000010 Cystatin domain IPR027214 Cystatin IPR018073 Proteinase inhibitor I25, cystatin, conserved site	PS00287 CYSTATIN Cysteine proteases inhibitors signature.
	A0A1D6C4R5	A0A1D6C4R5_WHEAT	0	0	1	0	Uncharacterized protein	Proteins with interacting domains (with protein or polysaccharides)	Protease inhibitor	Serpin	/	TP: Signal peptide/SP: Signal peptide	Signal peptide	ER	0	not probable	nd	nd	PF00079 Serpin (serine protease inhibitor) PF00190 Cupin	IPR023796 Serpin domain IPR001929 Germin IPR006045 Cupin 1 IPR014710 RmlC-like jelly roll fold IPR011051 RmlC-like cupin domain	PS00017 ATP_GTP_A ATP/GTP-binding site motif A (P-loop).
	A0A1D6AZ51	A0A1D6AZ51_WHEAT	0	0	1	1	Uncharacterized protein	Proteins with interacting domains (with protein or polysaccharides)	Protease inhibitor	Serpin	/	TP: Signal peptide/SP: Signal peptide	Signal peptide	ER	1	not probable	nd	nd	PF00079 Serpin (serine protease inhibitor)	IPR000215 Serpin family IPR023795 Serpin, conserved site IPR023796 Serpin domain	PS00284 SERPIN Serpins signature.
	A0A1D5W2F2	A0A1D5W2F2_WHEAT	0	0	1	1	Uncharacterized protein	Proteins with interacting domains (with protein or polysaccharides)		Expressed protein (Barwin domain)	/	TP: Signal peptide/SP: Signal peptide	Signal peptide	ER	0	not probable	nd	nd	PF00967 Barwin family	IPR009009 RlpA-like protein, double-psi beta-barrel domain IPR001153 Barwin domain IPR018226 Barwin, conserved site	PS00771 BARWIN_1 Barwin domain signature 1. PS00772 BARWIN_2 Barwin domain signature 2. PS51174 BARWIN_3 Barwin domain profile.
	A0A1D5YPH5	A0A1D5YPH5_WHEAT	0	0	1	1	Uncharacterized protein	Proteins with interacting domains (with protein or polysaccharides)		Expressed protein (LysM domain)	/	TP: Signal peptide/SP: Signal peptide	Signal peptide	ER	0	highly probable	nd	nd	PF01476 LysM domain	IPR018392 LysM domain
	A0A1D6DA54	A0A1D6DA54_WHEAT	0	0	1	1	Uncharacterized protein	Proteins with interacting domains (with protein or polysaccharides)		Expressed protein (LysM domain)	/	TP: Signal peptide/SP: Signal peptide	Signal peptide	ER	0	highly probable	nd	nd	PF01476 LysM domain	IPR018392 LysM domain
	W5EH05	W5EH05_WHEAT	0	0	1	1	Uncharacterized protein	Proteins with interacting domains (with protein or polysaccharides)		Expressed protein (LysM domain)	/	TP: Signal peptide/SP: Signal peptide	Signal peptide	ER	0	highly probable	nd	nd	PF01476 LysM domain	IPR018392 LysM domain
	A0A1D6BZD5	A0A1D6BZD5_WHEAT	1	0	1	1	Uncharacterized protein	Proteins with interacting domains (with protein or polysaccharides)		Expressed protein (LysM domain)	/	TP: Signal peptide/SP: Signal peptide	Signal peptide	ER	1	probable	nd	nd	PF01476 LysM domain	IPR018392 LysM domain	PS50310 ALA_RICH Alanine-rich region profile.
	A0A1D5ZQD0	A0A1D5ZQD0_WHEAT	0	0	1	0	Uncharacterized protein	Signaling	Fasciclin-like arabinogalactan protein (FLA)	Fasciclin-like arabinogalactan protein (FLA)	/	TP: Signal peptide/SP: Signal peptide	Signal peptide	ER	1	highly probable	nd	nd	PF02469 Fasciclin domain	IPR033254 Fasciclin-like arabinogalactan protein IPR000782 FAS1 domain	PS50310 ALA_RICH Alanine-rich region profile.
	A0A1D5Z6F5	A0A1D5Z6F5_WHEAT	0	0	0	1	Uncharacterized protein	Signaling	Fasciclin-like arabinogalactan protein (FLA)	Fasciclin-like arabinogalactan protein (FLA)	/	TP: Signal peptide/SP: Signal peptide	Signal peptide	ER	0	not probable	nd	nd	PF02469 Fasciclin domain	IPR000782 FAS1 domain	PS50099 PRO_RICH Proline-rich region profile. PS50213 FAS1 FAS1/BIgH3 domain profile. PS50310 ALA_RICH Alanine-rich region profile.
	A0A1D5SA14	A0A1D5SA14_WHEAT	0	0	1	1	Uncharacterized protein	Signaling	Fasciclin-like arabinogalactan protein (FLA)	Fasciclin-like arabinogalactan protein (FLA)	/	TP: Signal peptide/SP: Signal peptide	Signal peptide	ER	0	highly probable	nd	nd	PF02469 Fasciclin domain	IPR000782 FAS1 domain	PS50213 FAS1 FAS1/BIgH3 domain profile. PS50310 ALA_RICH Alanine-rich region profile.
	A0A1D5YWZ5	A0A1D5YWZ5_WHEAT	0	0	1	1	Uncharacterized protein	Signaling	Fasciclin-like arabinogalactan protein (FLA)	Fasciclin-like arabinogalactan protein (FLA)	/	TP: Signal peptide/SP: Signal peptide	Signal peptide	ER	0	highly probable	nd	nd	PF02469 Fasciclin domain	IPR000782 FAS1 domain	PS50213 FAS1 FAS1/BIgH3 domain profile.
	A0A1D5ZD82	A0A1D5ZD82_WHEAT	0	0	1	1	Uncharacterized protein	Signaling	Fasciclin-like arabinogalactan protein (FLA)	Fasciclin-like arabinogalactan protein (FLA)	/	TP: Signal peptide/SP: Signal peptide	Signal peptide	ER	0	highly probable	nd	nd	PF02469 Fasciclin domain	IPR000782 FAS1 domain IPR033254 Fasciclin-like arabinogalactan protein	PS50213 FAS1 FAS1/BIgH3 domain profile. PS50310 ALA_RICH Alanine-rich region profile.
	A0A1D5ZY29	A0A1D5ZY29_WHEAT	0	0	1	1	Uncharacterized protein	Signaling	Fasciclin-like arabinogalactan protein (FLA)	Fasciclin-like arabinogalactan protein (FLA)	/	TP: Signal peptide/SP: Signal peptide	Signal peptide	ER	1	highly probable	nd	nd	PF02469 Fasciclin domain	IPR000782 FAS1 domain IPR033254 Fasciclin-like arabinogalactan protein	PS50213 FAS1 FAS1/BIgH3 domain profile. PS50312 ASP_RICH Aspartic acid-rich region profile.
	A0A1D6CFV9	A0A1D6CFV9_WHEAT	0	0	1	1	Uncharacterized protein	Signaling	Fasciclin-like arabinogalactan protein (FLA)	Fasciclin-like arabinogalactan protein (FLA)	/	TP: Signal peptide/SP: Signal peptide	Signal peptide	ER	1	highly probable	nd	nd	PF02469 Fasciclin domain	IPR000782 FAS1 domain	PS50213 FAS1 FAS1/BIgH3 domain profile.
	A0A1D6BF38	A0A1D6BF38_WHEAT	1	1	1	1	Uncharacterized protein	Signaling	Fasciclin-like arabinogalactan protein (FLA)	Fasciclin-like arabinogalactan protein (FLA)	/	TP: Signal peptide/SP: Signal peptide	Signal peptide	ER	1	not probable	nd	nd	-	IPR000782 FAS1 domain IPR033254 Fasciclin-like arabinogalactan protein	PS51257 PROKAR_LIPOPROTEIN Prokaryotic membrane lipoprotein lipid attachment site profile.
	A0A1D6D3X7	A0A1D6D3X7_WHEAT	1	1	1	1	Uncharacterized protein	Signaling	Fasciclin-like arabinogalactan protein (FLA)	Fasciclin-like arabinogalactan protein (FLA)	/	TP: Signal peptide/SP: Signal peptide	Signal peptide	ER	0	highly probable	nd	nd	PF02469 Fasciclin domain	IPR000782 FAS1 domain IPR033254 Fasciclin-like arabinogalactan protein	PS50099 PRO_RICH Proline-rich region profile.
	A0A1D6BGR5	A0A1D6BGR5_WHEAT	0	0	1	1	Uncharacterized protein	Signaling	LRR protein	Expressed protein (LRR domains)	/	TP: Signal peptide/SP: Signal peptide	Signal peptide	ER	0	not probable	nd	nd	-	IPR033261 Protein WYRD IPR032675 Leucine-rich repeat domain, L domain-like	PS50099 PRO_RICH Proline-rich region profile. PS50324 SER_RICH Serine-rich region profile.
	W5C9C5	W5C9C5_WHEAT	0	0	1	1	Uncharacterized protein	Signaling	LRR protein	Expressed protein (LRR domains)	/	TP: Signal peptide/SP: Signal peptide	Signal peptide	ER	0	not probable	nd	nd	-	IPR032675 Leucine-rich repeat domain, L domain-like
	A0A1D6BHK6	A0A1D6BHK6_WHEAT	0	0	1	0	Uncharacterized protein	Signaling	LRR protein	Receptor protein kinase	/	TP: Signal peptide/SP: Signal peptide	Signal peptide	ER	1	not probable	nd	nd	PF07714 Protein tyrosine kinase PF13855 Leucine rich repeat	IPR013320 Concanavalin A-like lectin/glucanase domain superfamily IPR032675 Leucine-rich repeat domain superfamily IPR001245 Serine-threonine/tyrosine-protein kinase, catalytic domain IPR001611 Leucine-rich repeat IPR000719 Protein kinase domain IPR011009 Protein kinase-like domain superfamily	PS00016 RGD Cell attachment sequence. PS50011 PROTEIN_KINASE_DOM Protein kinase domain profile.
	A0A1D5XFY6	A0A1D5XFY6_WHEAT	0	0	0	1	Uncharacterized protein	Signaling	LRR protein	Receptor protein kinase	/	TP: Signal peptide/SP: Signal peptide	Signal peptide	ER	2	not probable	nd	nd	PF07714 Protein tyrosine kinase PF12819 Carbohydrate-binding protein of the ER	IPR013320 Concanavalin A-like lectin/glucanase domain superfamily IPR011009 Protein kinase-like domain superfamily IPR000719 Protein kinase domain IPR017441 Protein kinase, ATP binding site IPR001245 Serine-threonine/tyrosine-protein kinase, catalytic domain IPR024788 Malectin-like domain IPR008271 Serine/threonine-protein kinase, active site	PS00107 PROTEIN_KINASE_ATP Protein kinases ATP-binding region signature. PS00108 PROTEIN_KINASE_ST Serine/Threonine protein kinases active-site signature. PS50011 PROTEIN_KINASE_DOM Protein kinase domain profile. PS50310 ALA_RICH Alanine-rich region profile.
	A0A1D5Y025	A0A1D5Y025_WHEAT	0	0	0	1	Uncharacterized protein	Signaling	LRR protein	Receptor protein kinase	/	TP: Signal peptide/SP: Signal peptide	Signal peptide	ER	2	not probable	nd	nd	PF00069 Protein kinase domain PF08263 Leucine rich repeat N-terminal domain PF13855 Leucine rich repeat	IPR000719 Protein kinase domain IPR032675 Leucine-rich repeat domain, L domain-like IPR011009 Protein kinase-like domain IPR013210 Leucine-rich repeat-containing N-terminal, plant-type IPR001611 Leucine-rich repeat	PS50011 PROTEIN_KINASE_DOM Protein kinase domain profile.
	A0A1D5YS76	A0A1D5YS76_WHEAT	0	0	1	1	Uncharacterized protein	Signaling	LRR protein	Leucine-rich repeat receptor protein kinase	/	TP: Signal peptide/SP: Signal peptide	Signal peptide	ER	2	not probable	nd	nd	PF00069 Protein kinase domain PF08263 Leucine rich repeat N-terminal domain PF13855 Leucine rich repeat	IPR000719 Protein kinase domain IPR001611 Leucine-rich repeat IPR011009 Protein kinase-like domain IPR013210 Leucine-rich repeat-containing N-terminal, plant-type IPR032675 Leucine-rich repeat domain, L domain-like	PS50011 PROTEIN_KINASE_DOM Protein kinase domain profile.
	A0A1D5TDF0	A0A1D5TDF0_WHEAT	1	0	0	0	Uncharacterized protein	Signaling	LRR protein	Leucine-rich repeat receptor protein kinase	/	TP: Signal peptide/SP: Signal peptide	Signal peptide	ER	1	not probable	nd	nd	PF07714 Protein tyrosine kinase	IPR032675 Leucine-rich repeat domain superfamily IPR011009 Protein kinase-like domain superfamily IPR020635 Tyrosine-protein kinase, catalytic domain IPR013320 Concanavalin A-like lectin/glucanase domain superfamily IPR001245 Serine-threonine/tyrosine-protein kinase, catalytic domain IPR000719 Protein kinase domain	PS50011 PROTEIN_KINASE_DOM Protein kinase domain profile.
	A0A1D5Y6E9	A0A1D5Y6E9_WHEAT	1	1	1	0	Uncharacterized protein	Signaling	LRR protein	Leucine-rich repeat receptor protein kinase	/	TP: Signal peptide/SP: Signal peptide	Signal peptide	ER	2	not probable	nd	nd	PF00069 Protein kinase domain PF13855 Leucine rich repeat PF08263 Leucine rich repeat N-terminal domain	IPR000719 Protein kinase domain IPR001611 Leucine-rich repeat IPR011009 Protein kinase-like domain IPR013210 Leucine-rich repeat-containing N-terminal, plant-type IPR013320 Concanavalin A-like lectin/glucanase domain IPR032675 Leucine-rich repeat domain, L domain-like	PS50011 PROTEIN_KINASE_DOM Protein kinase domain profile. PS50310 ALA_RICH Alanine-rich region profile.
	A0A1D6BT20	A0A1D6BT20_WHEAT	0	1	1	0	Uncharacterized protein	Signaling	LRR-RLK	Leucine-rich repeat receptor protein kinase	/	TP: Signal peptide/SP: Signal peptide	Signal peptide	ER	1	not probable	nd	nd	PF08263 Leucine rich repeat N-terminal domain PF00069 Protein kinase domain	IPR000719 Protein kinase domain IPR003591 Leucine-rich repeat, typical subtype IPR008271 Serine/threonine-protein kinase, active site IPR011009 Protein kinase-like domain IPR013210 Leucine-rich repeat-containing N-terminal, plant-type IPR013320 Concanavalin A-like lectin/glucanase domain IPR017441 Protein kinase, ATP binding site IPR032675 Leucine-rich repeat domain, L domain-like	PS00016 RGD Cell attachment sequence. PS00029 LEUCINE_ZIPPER Leucine zipper pattern. PS00107 PROTEIN_KINASE_ATP Protein kinases ATP-binding region signature. PS00108 PROTEIN_KINASE_ST Serine/Threonine protein kinases active-site signature. PS50011 PROTEIN_KINASE_DOM Protein kinase domain profile. PS50319 LEU_RICH Leucine-rich region profile.
	A0A1D5WRZ9	A0A1D5WRZ9_WHEAT	0	0	1	1	Uncharacterized protein	Signaling	LRR-RLK	Leucine-rich repeat receptor protein kinase	/	TP: Signal peptide/SP: Signal peptide	Signal peptide	ER	1	not probable	nd	nd	PF08263 Leucine rich repeat N-terminal domain PF13855 Leucine rich repeat PF07714 Protein tyrosine kinase	IPR017441 Protein kinase, ATP binding site IPR032675 Leucine-rich repeat domain, L domain-like IPR011009 Protein kinase-like domain IPR013210 Leucine-rich repeat-containing N-terminal, plant-type IPR013320 Concanavalin A-like lectin/glucanase domain IPR001611 Leucine-rich repeat IPR000719 Protein kinase domain IPR001245 Serine-threonine/tyrosine-protein kinase, catalytic domain	PS00107 PROTEIN_KINASE_ATP Protein kinases ATP-binding region signature. PS50011 PROTEIN_KINASE_DOM Protein kinase domain profile.
	A0A1D5XQB8	A0A1D5XQB8_WHEAT	0	0	1	1	Uncharacterized protein	Signaling	LRR-RLK	Leucine-rich repeat receptor protein kinase	/	TP: Mitochondrial/SP: Signal peptide	Signal peptide	ER	2	not probable	nd	nd	PF08263 Leucine rich repeat N-terminal domain PF07714 Protein tyrosine kinase	IPR000719 Protein kinase domain IPR001245 Serine-threonine/tyrosine-protein kinase, catalytic domain IPR003591 Leucine-rich repeat, typical subtype IPR008271 Serine/threonine-protein kinase, active site IPR011009 Protein kinase-like domain IPR013210 Leucine-rich repeat-containing N-terminal, plant-type IPR013320 Concanavalin A-like lectin/glucanase domain IPR017441 Protein kinase, ATP binding sit…	PS00107 PROTEIN_KINASE_ATP Protein kinases ATP-binding region signature. PS00108 PROTEIN_KINASE_ST Serine/Threonine protein kinases active-site signature. PS50011 PROTEIN_KINASE_DOM Protein kinase domain profile. PS50310 ALA_RICH Alanine-rich region profile.
	A0A1D5V103	A0A1D5V103_WHEAT	1	0	1	0	Uncharacterized protein	Signaling	LRR-RLK	Leucine-rich repeat receptor protein kinase	/	TP: Signal peptide/SP: Signal peptide	Signal peptide	ER	1	not probable	nd	nd	PF08263 Leucine rich repeat N-terminal domain PF13855 Leucine rich repeat PF07714 Protein tyrosine kinase	IPR003591 Leucine-rich repeat, typical subtype IPR013210 Leucine-rich repeat-containing N-terminal, plant-type IPR001611 Leucine-rich repeat IPR032675 Leucine-rich repeat domain, L domain-like IPR000719 Protein kinase domain IPR011009 Protein kinase-like domain IPR001245 Serine-threonine/tyrosine-protein kinase, catalytic domain	PS50011 PROTEIN_KINASE_DOM Protein kinase domain profile.
	W5E3F6	W5E3F6_WHEAT	0	0	1	0	Uncharacterized protein	Signaling	Stress response protein	Expressed protein (Gnk2-homologous domain)	/	TP: Signal peptide/SP: Signal peptide	Signal peptide	ER	0	not probable	nd	nd	PF01657 Salt stress response/antifungal	IPR002902 Gnk2-homologous domain	PS00016 RGD Cell attachment sequence. PS51473 GNK2 Gnk2-homologous domain profile.
	A0A1D5T5A8	A0A1D5T5A8_WHEAT	1	0	1	1	Uncharacterized protein	Signaling	Stress response protein	Expressed protein (Gnk2-homologous domain)	/	TP: Mitochondrial/SP: Signal peptide	Signal peptide	none	0	not probable	nd	nd	PF01657 Salt stress response/antifungal	IPR002902 Gnk2-homologous domain	PS00016 RGD Cell attachment sequence. PS51473 GNK2 Gnk2-homologous domain profile.
	A0A1D5U6R9	A0A1D5U6R9_WHEAT	0	0	1	0	Uncharacterized protein	Signaling	Stress response protein	Expressed protein (Gnk2-homologous domain)	/	TP: Signal peptide/SP: Signal peptide	Signal peptide	ER	1	lowly probable	nd	nd	PF01657 Salt stress response/antifungal	IPR002902 Gnk2-homologous domain	PS50310 ALA_RICH Alanine-rich region profile. PS51473 GNK2 Gnk2-homologous domain profile.
	A0A1D5UAM9	A0A1D5UAM9_WHEAT	0	0	0	1	Uncharacterized protein	Signaling	Stress response protein	Receptor protein kinase	/	TP: Signal peptide/SP: Signal peptide	Signal peptide	ER	2	not probable	nd	nd	PF01657 Salt stress response/antifungal PF07714 Protein tyrosine kinase	IPR002902 Gnk2-homologous domain IPR000719 Protein kinase domain IPR001245 Serine-threonine/tyrosine-protein kinase, catalytic domain IPR008271 Serine/threonine-protein kinase, active site IPR011009 Protein kinase-like domain IPR017441 Protein kinase, ATP binding site IPR013320 Concanavalin A-like lectin/glucanase domain	PS00016 RGD Cell attachment sequence. PS00107 PROTEIN_KINASE_ATP Protein kinases ATP-binding region signature. PS00108 PROTEIN_KINASE_ST Serine/Threonine protein kinases active-site signature. PS50011 PROTEIN_KINASE_DOM Protein kinase domain profile. PS51473 GNK2 Gnk2-homologous domain profile.
	A0A1D5ZYJ7	A0A1D5ZYJ7_WHEAT	0	0	1	1	Uncharacterized protein	Unknow function	DUF642	Expressed protein (DUF642)	/	TP: Signal peptide/SP: Signal peptide	Signal peptide	ER	0	not probable	nd	nd	PF04862 Protein of unknown function (DUF642)	IPR006946 Domain of unknown function DUF642 IPR008979 Galactose-binding domain-like
	A0A1D6BLA1	A0A1D6BLA1_WHEAT	0	0	1	1	Uncharacterized protein	Unknow function	DUF642	Expressed protein (DUF642)	/	TP: Signal peptide/SP: Signal peptide	Signal peptide	ER	0	probable	nd	nd	PF04862 Protein of unknown function (DUF642)	IPR006946 Domain of unknown function DUF642 IPR008979 Galactose-binding domain-like
	A0A1D6CMV8	A0A1D6CMV8_WHEAT	0	0	1	1	Uncharacterized protein	Unknow function	DUF642	Expressed protein (DUF642)	/	TP: Signal peptide/SP: Signal peptide	Signal peptide	ER	0	probable	nd	nd	PF04862 Protein of unknown function (DUF642)	IPR006946 Domain of unknown function DUF642 IPR008979 Galactose-binding domain-like
	A0A1D6A1F6	A0A1D6A1F6_WHEAT	0	1	0	0	Uncharacterized protein	Unknown function		Expressed protein	/	TP: Signal peptide/SP: Signal peptide	Signal peptide	ER	0	not probable	nd	nd	-	-
	A0A1D6BPV1	A0A1D6BPV1_WHEAT	0	1	0	0	Uncharacterized protein	Unknown function		Expressed protein	/	TP: Signal peptide/SP: Signal peptide	Signal peptide	ER	0	not probable	nd	nd	-	-	PS51257 PROKAR_LIPOPROTEIN Prokaryotic membrane lipoprotein lipid attachment site profile.
	A0A1D6SAN6	A0A1D6SAN6_WHEAT	0	1	0	0	Uncharacterized protein	Unknown function		Expressed protein	/	TP: Signal peptide/SP: Signal peptide	Y	possibly ER	1	not probable	nd	nd	-	-
	Q05806	THN5_WHEAT	0	1	0	0	Type-5 thionin	Unknown function		Expressed protein	/	TP: Signal peptide/SP: Signal peptide	Signal peptide	ER	0	not probable	nd	nd	-	-
	A0A1D5UX60	A0A1D5UX60_WHEAT	0	0	1	0	Uncharacterized protein	Unknown function		Expressed protein	/	TP: Signal peptide/SP: Signal peptide	Signal peptide	ER	0	probable	nd	nd	-	-
	A0A1D5VFW7	A0A1D5VFW7_WHEAT	0	0	1	0	Uncharacterized protein	Unknown function		Expressed protein	/	TP: Signal peptide/SP: Signal peptide	Signal peptide	ER	1	lowly probable	nd	nd	-	-
	A0A1D6B0Y2	A0A1D6B0Y2_WHEAT	0	0	1	1	Uncharacterized protein	Unknown function		Expressed protein	/	TP: Signal peptide/SP: Signal peptide	Signal peptide	ER	0	highly probable	nd	nd	-	-
	A0A1D6RJ34	A0A1D6RJ34_WHEAT	0	0	1	1	Uncharacterized protein	Unknown function		Expressed protein	/	TP: Signal peptide/SP: Signal peptide	Signal peptide	ER	0	highly probable	nd	nd	-	-
	A0A1D5X1G2	A0A1D5X1G2_WHEAT	1	0	0	0	Uncharacterized protein	Unknown function		Expressed protein	/	TP: Signal peptide/SP: Signal peptide	Signal peptide	ER	1	lowly probable	nd	nd	-	-	PS50318 LYS_RICH Lysine-rich region profile.
	A0A1D5X1W5	A0A1D5X1W5_WHEAT	1	0	0	0	Uncharacterized protein	Unknown function		Expressed protein	/	TP: Chloroplastic/SP: Signal peptide	Signal peptide	plastid	0	not probable	nd	nd	-	-
	A0A1D6BZQ5	A0A1D6BZQ5_WHEAT	1	1	0	0	Uncharacterized protein	Unknown function		Expressed protein	/	TP: Signal peptide/SP: Signal peptide	Signal peptide	ER	1	not probable	nd	nd	-	-	PS50310 ALA_RICH Alanine-rich region profile.
	A0A1D5SZ68	A0A1D5SZ68_WHEAT	1	1	1	1	Uncharacterized protein	Unknown function		Expressed protein	/	TP: Signal peptide/SP: Signal peptide	Signal peptide	ER	1	not probable	nd	nd	-	-
	A0A1D5WI50	A0A1D5WI50_WHEAT	1	1	1	1	Uncharacterized protein	Unknown function		Expressed protein	/	TP: Signal peptide/SP: Signal peptide	Signal peptide	ER	0	not probable	nd	nd	-	-	PS00016 RGD Cell attachment sequence.
	A0A1D6S887	A0A1D6S887_WHEAT	1	1	1	1	Uncharacterized protein	Unknown function		Expressed protein	/	TP: Signal peptide/SP: Signal peptide	Signal peptide	ER	1	not probable	nd	nd	-	-
	W5HAQ8	W5HAQ8_WHEAT	1	1	1	1	Uncharacterized protein	Unknown function		Expressed protein	/	TP: Signal peptide/SP: Signal peptide	Signal peptide	ER	0	not probable	nd	nd	-	-
	W5HK94	W5HK94_WHEAT	1	1	1	1	Uncharacterized protein	Unknown function		Expressed protein	/	TP: Signal peptide/SP: Signal peptide	Signal peptide	ER	0	not probable	nd	nd	-	-
	W5I2J2	W5I2J2_WHEAT	1	1	1	1	Uncharacterized protein	Unknown function		Expressed protein	/	TP: Signal peptide/SP: Signal peptide	Signal peptide	ER	0	not probable	nd	nd	-	-
	A0A1D5WM40	A0A1D5WM40_WHEAT	0	0	1	1	Uncharacterized protein	Unknown function		Expressed protein (amidase domain)	/	TP: Signal peptide/SP: Signal peptide	Signal peptide	ER	0	not probable	nd	nd	PF01425 Amidase	IPR000120 Amidase IPR023631 Amidase signature domain
	A0A077S1C1	A0A077S1C1_WHEAT	0	1	1	1	Uncharacterized protein	Unknown function		Expressed protein (amidase domain)	/	TP: Mitochondrial/SP: Signal peptide	Signal peptide	ER	1	not probable	nd	nd	PF01425 Amidase	IPR023631 Amidase signature domain IPR000120 Amidase
	A0A1D6RM49	A0A1D6RM49_WHEAT	1	1	0	0	Uncharacterized protein	Unknown function		Expressed protein (amidase domain)	/	TP: Signal peptide/SP: Signal peptide	Signal peptide	ER	0	not probable	nd	nd	PF01425 Amidase	IPR000120 Amidase IPR023631 Amidase signature domain	PS00626 RCC1_2 Regulator of chromosome condensation (RCC1) signature 2.
	A0A1D5WN13	A0A1D5WN13_WHEAT	0	0	1	0	Uncharacterized protein	Unknown function		Expressed protein (BURP domain)	/	TP: Signal peptide/SP: Signal peptide	Signal peptide	ER	0	not probable	nd	nd	PF03181 BURP domain	IPR004873 BURP domain	PS50315 GLY_RICH Glycine-rich region profile. PS50326 VAL_RICH Valine-rich region profile. PS51277 BURP BURP domain profile.
	A0A1D6BJ57	A0A1D6BJ57_WHEAT	0	0	1	1	Uncharacterized protein	Unknown function		Expressed protein (CAP domain)	/	TP: Signal peptide/SP: Signal peptide	Signal peptide	ER	0	highly probable	nd	nd	-	IPR014044 CAP domain
	A0A1D5TD80	A0A1D5TD80_WHEAT	0	0	0	1	Uncharacterized protein	Unknown function		Expressed protein (CAP domain, cysteine-rich secretory protein (CRISP))	/	TP: Signal peptide/SP: Signal peptide	Signal peptide	ER	0	not probable	nd	nd	PF00188 Cysteine-rich secretory protein family	IPR001283 Cysteine-rich secretory protein, allergen V5/Tpx-1-related IPR014044 CAP domain
	W5AKY9	W5AKY9_WHEAT	0	1	0	0	Uncharacterized protein	Unknown function		Expressed protein (cupin domain)	/	TP: Signal peptide/SP: Signal peptide	Signal peptide	ER	1	not probable	nd	nd	PF00190 Cupin	IPR006044 11-S seed storage protein, plant IPR006045 Cupin 1 IPR011051 RmlC-like cupin domain IPR014710 RmlC-like jelly roll fold	PS50322 GLN_RICH Glutamine-rich region profile.
	A0A1D5Y5R2	A0A1D5Y5R2_WHEAT	0	1	0	1	Uncharacterized protein	Unknown function		Expressed protein (cupin domain)	/	TP: Signal peptide/SP: Signal peptide	Signal peptide	ER	1	lowly probable	nd	nd	PF00190 Cupin	IPR011051 RmlC-like cupin domain IPR006045 Cupin 1 IPR014710 RmlC-like jelly roll fold	PS00016 RGD Cell attachment sequence. PS00867 CPSASE_2 Carbamoyl-phosphate synthase subdomain signature 2. PS50315 GLY_RICH Glycine-rich region profile.
	W5E0G4	W5E0G4_WHEAT	0	1	0	1	Uncharacterized protein	Unknown function		Expressed protein (cupin domain)	/	TP: Mitochondrial/SP: Signal peptide	Signal peptide	ER	1	not probable	nd	nd	PF00190 Cupin	IPR006045 Cupin 1 IPR014710 RmlC-like jelly roll fold IPR011051 RmlC-like cupin domain	PS00016 RGD Cell attachment sequence.
	A0A1D6BC87	A0A1D6BC87_WHEAT	0	0	1	1	Uncharacterized protein	Unknown function		Expressed protein (cupin domain)	/	TP: Signal peptide/SP: Signal peptide	Signal peptide	ER	0	not probable	nd	nd	PF00190 Cupin	IPR011051 RmlC-like cupin domain IPR006045 Cupin 1 IPR014710 RmlC-like jelly roll fold IPR001929 Germin
	A0A1D6SAA2	A0A1D6SAA2_WHEAT	0	0	1	1	Uncharacterized protein	Unknown function		Expressed protein (cupin domain)	/	TP: Signal peptide/SP: Signal peptide	Signal peptide	ER	0	not probable	nd	nd	PF00190 Cupin	IPR011051 RmlC-like cupin domain IPR014710 RmlC-like jelly roll fold IPR001929 Germin IPR006045 Cupin 1
	W5ETF4	W5ETF4_WHEAT	0	0	1	1	Uncharacterized protein	Unknown function		Expressed protein (cupin domain)	/	TP: Signal peptide/SP: Signal peptide	Signal peptide	ER	0	not probable	nd	nd	PF00190 Cupin	IPR006045 Cupin 1 IPR019780 Germin, manganese binding site IPR014710 RmlC-like jelly roll fold IPR011051 RmlC-like cupin domain IPR001929 Germin	PS00725 GERMIN Germin family signature.
	A0A1D5X6G4	A0A1D5X6G4_WHEAT	0	1	1	1	Uncharacterized protein	Unknown function		Expressed protein (cupin domain)	/	TP: Signal peptide/SP: Signal peptide	Signal peptide	ER	1	not probable	nd	nd	PF00190 Cupin	IPR011051 RmlC-like cupin domain IPR006045 Cupin 1 IPR014710 RmlC-like jelly roll fold	PS00016 RGD Cell attachment sequence. PS00867 CPSASE_2 Carbamoyl-phosphate synthase subdomain signature 2. PS50323 ARG_RICH Arginine-rich region profile.
	A0A1D5XS09	A0A1D5XS09_WHEAT	0	1	1	1	Uncharacterized protein	Unknown function		Expressed protein (cupin domain)	/	TP: Signal peptide/SP: Signal peptide	Signal peptide	ER	1	not probable	nd	nd	PF00190 Cupin	IPR006045 Cupin 1 IPR011051 RmlC-like cupin domain IPR014710 RmlC-like jelly roll fold	PS00016 RGD Cell attachment sequence. PS00867 CPSASE_2 Carbamoyl-phosphate synthase subdomain signature 2. PS50079 NLS_BP Bipartite nuclear localization signal profile. PS50315 GLY_RICH Glycine-rich region profile. PS50323 ARG_RICH Arginine-rich region profile.
	A0A1D5Y5R1	A0A1D5Y5R1_WHEAT	0	1	1	1	Uncharacterized protein	Unknown function		Expressed protein (cupin domain)	/	TP: Signal peptide/SP: Signal peptide	Signal peptide	ER	1	not probable	nd	nd	PF00190 Cupin	IPR006045 Cupin 1 IPR011051 RmlC-like cupin domain IPR014710 RmlC-like jelly roll fold	PS00016 RGD Cell attachment sequence. PS00867 CPSASE_2 Carbamoyl-phosphate synthase subdomain signature 2. PS50323 ARG_RICH Arginine-rich region profile.
	A0A1D5YEH0	A0A1D5YEH0_WHEAT	0	1	1	1	Uncharacterized protein	Unknown function		Expressed protein (cupin domain)	/	TP: Signal peptide/SP: Signal peptide	Signal peptide	ER	1	not probable	nd	nd	PF00190 Cupin	IPR006045 Cupin 1 IPR014710 RmlC-like jelly roll fold IPR011051 RmlC-like cupin domain
	A0A1D5Z1A0	A0A1D5Z1A0_WHEAT	0	1	1	1	Uncharacterized protein	Unknown function		Expressed protein (cupin domain)	/	TP: Signal peptide/SP: Signal peptide	Signal peptide	ER	0	not probable	nd	nd	PF00190 Cupin	IPR014710 RmlC-like jelly roll fold IPR006045 Cupin 1 IPR011051 RmlC-like cupin domain
	A0A1D5ZZT8	A0A1D5ZZT8_WHEAT	0	1	1	1	Uncharacterized protein	Unknown function		Expressed protein (cupin domain)	/	TP: Signal peptide/SP: Signal peptide	Signal peptide	ER	0	not probable	nd	nd	PF00190 Cupin	IPR006045 Cupin 1 IPR011051 RmlC-like cupin domain IPR014710 RmlC-like jelly roll fold
	W5ECA4	W5ECA4_WHEAT	0	1	1	1	Uncharacterized protein	Unknown function		Expressed protein (cupin domain)	/	TP: Signal peptide/SP: Signal peptide	Signal peptide	ER	1	lowly probable	nd	nd	PF00190 Cupin	IPR014710 RmlC-like jelly roll fold IPR006045 Cupin 1 IPR011051 RmlC-like cupin domain	PS00016 RGD Cell attachment sequence. PS00867 CPSASE_2 Carbamoyl-phosphate synthase subdomain signature 2. PS50313 GLU_RICH Glutamic acid-rich region profile. PS50315 GLY_RICH Glycine-rich region profile. PS50323 ARG_RICH Arginine-rich region profile.
	A0A1D5XAR1	A0A1D5XAR1_WHEAT	1	1	0	0	Uncharacterized protein	Unknown function		Expressed protein (cupin domain)	/	TP: Signal peptide/SP: Signal peptide	Signal peptide	ER	0	not probable	nd	nd	PF00190 Cupin	IPR006045 Cupin 1 IPR011051 RmlC-like cupin domain IPR014710 RmlC-like jelly roll fold	PS00016 RGD Cell attachment sequence. PS00485 A_DEAMINASE Adenosine and AMP deaminase signature. PS50079 NLS_BP Bipartite nuclear localization signal profile. PS50315 GLY_RICH Glycine-rich region profile. PS50318 LYS_RICH Lysine-rich region profile. PS50323 ARG_RICH Arginine-rich region profile.
	A0A1D5S0Z9	A0A1D5S0Z9_WHEAT	1	1	1	0	Uncharacterized protein	Unknown function		Expressed protein (cupin domain)	/	TP: Signal peptide/SP: Signal peptide	Signal peptide	ER	1	not probable	nd	nd	PF00190 Cupin	IPR014710 RmlC-like jelly roll fold IPR006045 Cupin 1 IPR006044 11-S seed storage protein, plant IPR011051 RmlC-like cupin domain	PS50322 GLN_RICH Glutamine-rich region profile.
	A0A1D5XG58	A0A1D5XG58_WHEAT	1	1	0	1	Uncharacterized protein	Unknown function		Expressed protein (cupin domain)	/	TP: Mitochondrial/SP: Signal peptide	Signal peptide	possibly mitochondrial	0	not probable	nd	nd	PF00190 Cupin	IPR014710 RmlC-like jelly roll fold IPR006045 Cupin 1 IPR011051 RmlC-like cupin domain	PS00016 RGD Cell attachment sequence. PS50079 NLS_BP Bipartite nuclear localization signal profile. PS50315 GLY_RICH Glycine-rich region profile. PS50316 HIS_RICH Histidine-rich region profile. PS50318 LYS_RICH Lysine-rich region profile. PS50323 ARG_RICH Arginine-rich region profile.
	A0A1D5XNJ5	A0A1D5XNJ5_WHEAT	1	1	0	1	Uncharacterized protein	Unknown function		Expressed protein (cupin domain)	/	TP: Mitochondrial/SP: Signal peptide	Signal peptide	ER	1	not probable	nd	nd	PF00190 Cupin	IPR006045 Cupin 1 IPR014710 RmlC-like jelly roll fold IPR011051 RmlC-like cupin domain	PS00016 RGD Cell attachment sequence.
	A0A1D5XVS4	A0A1D5XVS4_WHEAT	1	1	0	1	Uncharacterized protein	Unknown function		Expressed protein (cupin domain)	/	TP: Signal peptide/SP: Signal peptide	Signal peptide	ER	0	not probable	nd	nd	PF00190 Cupin	IPR006045 Cupin 1 IPR011051 RmlC-like cupin domain IPR014710 RmlC-like jelly roll fold	PS00016 RGD Cell attachment sequence. PS50079 NLS_BP Bipartite nuclear localization signal profile. PS50313 GLU_RICH Glutamic acid-rich region profile. PS50315 GLY_RICH Glycine-rich region profile. PS50318 LYS_RICH Lysine-rich region profile. PS50323 ARG_RICH Arginine-rich region profile.
	W5I1Q4	W5I1Q4_WHEAT	1	1	1	1	Uncharacterized protein	Unknown function		Expressed protein (cupin domain)	/	TP: Signal peptide/SP: Signal peptide	Signal peptide	ER	0	not probable	nd	nd	PF00190 Cupin	IPR001929 Germin IPR006045 Cupin 1 IPR011051 RmlC-like cupin domain IPR014710 RmlC-like jelly roll fold
	A0A1D5XZG0	A0A1D5XZG0_WHEAT	0	0	1	1	Uncharacterized protein	Unknown function		Expressed protein (DUF1929)	/	TP: Signal peptide/SP: Signal peptide	Signal peptide	ER	0	not probable	nd	nd	PF09118 Domain of unknown function (DUF1929) PF07250 Glyoxal oxidase N-terminus	IPR009880 Glyoxal oxidase, N-terminal IPR011043 Galactose oxidase/kelch, beta-propeller IPR013783 Immunoglobulin-like fold IPR014756 Immunoglobulin E-set IPR015202 Domain of unknown function DUF1929 IPR015916 Galactose oxidase, beta-propeller
	A0A1D6CGT6	A0A1D6CGT6_WHEAT	1	0	0	0	Uncharacterized protein	Unknown function		Expressed protein (DUF296)	/	TP: Signal peptide/SP: Signal peptide	Signal peptide	ER	1	not probable	nd	nd	PF03479 Domain of unknown function (DUF296)	IPR005175 PPC domain
	A0A1D5RSM0	A0A1D5RSM0_WHEAT	0	0	1	0	Uncharacterized protein	Unknown function		Expressed protein (DUF538)	/	TP: Signal peptide/SP: Signal peptide	Signal peptide	ER	0	not probable	nd	nd	PF04398 Protein of unknown function, DUF538	IPR007493 Protein of unknown function DUF538
	A0A1D5WYG9	A0A1D5WYG9_WHEAT	0	0	1	0	Uncharacterized protein	Unknown function		Expressed protein (DUF538)	/	TP: Signal peptide/SP: Signal peptide	Signal peptide	ER	0	not probable	nd	nd	PF04398 Protein of unknown function, DUF538	IPR007493 Protein of unknown function DUF538
	A0A1D5XRK9	A0A1D5XRK9_WHEAT	0	0	1	0	Uncharacterized protein	Unknown function		Expressed protein (DUF538)	/	TP: Signal peptide/SP: Signal peptide	Signal peptide	ER	0	not probable	nd	nd	PF04398 Protein of unknown function, DUF538	IPR007493 Protein of unknown function DUF538
	A0A1D5V5M4	A0A1D5V5M4_WHEAT	0	0	0	1	Uncharacterized protein	Unknown function		Expressed protein (DUF538)	/	TP: Signal peptide/SP: Signal peptide	Signal peptide	ER	1	not probable	nd	nd	PF04398 Protein of unknown function, DUF538	IPR007493 Protein of unknown function DUF538	PS50310 ALA_RICH Alanine-rich region profile.
	A0A1D5X3T8	A0A1D5X3T8_WHEAT	0	0	1	1	Uncharacterized protein	Unknown function		Expressed protein (DUF538)	/	TP: Signal peptide/SP: Signal peptide	Signal peptide	ER	1	probable	nd	nd	PF04398 Protein of unknown function, DUF538	IPR007493 Protein of unknown function DUF538
	A0A1D5RXW7	A0A1D5RXW7_WHEAT	1	0	1	1	Uncharacterized protein	Unknown function		Expressed protein (DUF538)	/	TP: Signal peptide/SP: Signal peptide	Signal peptide	ER	0	not probable	nd	nd	PF04398 Protein of unknown function, DUF538	IPR007493 Protein of unknown function DUF538
	A0A1D5TLG6	A0A1D5TLG6_WHEAT	1	1	1	1	Uncharacterized protein	Unknown function		Expressed protein (DUF538)	/	TP: Signal peptide/SP: Signal peptide	Signal peptide	ER	1	not probable	nd	nd	PF04398 Protein of unknown function, DUF538	IPR007493 Protein of unknown function DUF538
	A0A1D5U9K8	A0A1D5U9K8_WHEAT	1	1	1	1	Uncharacterized protein	Unknown function		Expressed protein (DUF538)	/	TP: Signal peptide/SP: Signal peptide	Signal peptide	ER	1	not probable	nd	nd	PF04398 Protein of unknown function, DUF538	IPR007493 Protein of unknown function DUF538
	A0A1D6CFV1	A0A1D6CFV1_WHEAT	0	0	1	1	Uncharacterized protein	Unknown function		Expressed protein (DUF568)	/	TP: Signal peptide/SP: Signal peptide	Signal peptide	ER	1	highly probable	nd	nd	PF04526 Protein of unknown function (DUF568)	IPR005018 DOMON domain	PS50836 DOMON DOMON domain profile.
	A0A1D6AB03	A0A1D6AB03_WHEAT	0	0	1	0	Uncharacterized protein	Unknown function		Expressed protein (DUF760)	/	TP: Chloroplastic/SP: Signal peptide	Signal peptide	plastid	0	not probable	nd	nd	PF05542 Protein of unknown function (DUF760)	IPR008479 Protein of unknown function DUF760
	A0A1D6CA05	A0A1D6CA05_WHEAT	0	1	0	0	Uncharacterized protein	Unknown function		Expressed protein (PA domain)	/	TP: Signal peptide/SP: Signal peptide	Signal peptide	ER	1	not probable	nd	nd	PF02225 PA domain	IPR003137 PA domain IPR018097 EGF-like calcium-binding, conserved site	PS00010 ASX_HYDROXYL Aspartic acid and asparagine hydroxylation site. PS00016 RGD Cell attachment sequence. PS01186 EGF_2 EGF-like domain signature 2. PS01187 EGF_CA Calcium-binding EGF-like domain signature. PS50311 CYS_RICH Cysteine-rich region profile.
	A0A1D6BHP7	A0A1D6BHP7_WHEAT	0	1	0	1	Uncharacterized protein	Unknown function		Expressed protein (PA domain)	/	TP: Signal peptide/SP: Signal peptide	Signal peptide	ER	2	not probable	nd	nd	PF02225 PA domain	IPR018097 EGF-like calcium-binding, conserved site IPR003137 PA domain	PS00010 ASX_HYDROXYL Aspartic acid and asparagine hydroxylation site. PS00016 RGD Cell attachment sequence. PS01186 EGF_2 EGF-like domain signature 2. PS01187 EGF_CA Calcium-binding EGF-like domain signature. PS50311 CYS_RICH Cysteine-rich region profile.
	W5FSS1	W5FSS1_WHEAT	0	1	0	1	Uncharacterized protein	Unknown function		Expressed protein (PA domain)	/	TP: Signal peptide/SP: Signal peptide	Signal peptide	ER	2	not probable	nd	nd	PF02225 PA domain	IPR003137 PA domain IPR018097 EGF-like calcium-binding, conserved site IPR001881 EGF-like calcium-binding domain	PS00010 ASX_HYDROXYL Aspartic acid and asparagine hydroxylation site. PS00016 RGD Cell attachment sequence. PS01186 EGF_2 EGF-like domain signature 2. PS01187 EGF_CA Calcium-binding EGF-like domain signature. PS50311 CYS_RICH Cysteine-rich region profile.
	A0A1D5YBK8	A0A1D5YBK8_WHEAT	0	1	1	1	Uncharacterized protein	Unknown function		Expressed protein (PA domain)	/	TP: Signal peptide/SP: Signal peptide	Signal peptide	ER	2	not probable	nd	nd	PF02225 PA domain	IPR018097 EGF-like calcium-binding, conserved site IPR001881 EGF-like calcium-binding domain IPR003137 PA domain	PS00010 ASX_HYDROXYL Aspartic acid and asparagine hydroxylation site. PS00016 RGD Cell attachment sequence. PS01186 EGF_2 EGF-like domain signature 2. PS01187 EGF_CA Calcium-binding EGF-like domain signature. PS50311 CYS_RICH Cysteine-rich region profile.
	A0A1D5TN58	A0A1D5TN58_WHEAT	1	1	0	1	Uncharacterized protein	Unknown function		Expressed protein (PA domain)	/	TP: Mitochondrial/SP: Signal peptide	Signal peptide	ER	2	not probable	nd	nd	PF02225 PA domain	IPR018097 EGF-like calcium-binding, conserved site IPR003137 PA domain	PS00010 ASX_HYDROXYL Aspartic acid and asparagine hydroxylation site. PS00016 RGD Cell attachment sequence. PS01186 EGF_2 EGF-like domain signature 2. PS01187 EGF_CA Calcium-binding EGF-like domain signature.
	A0A1D6B9N7	A0A1D6B9N7_WHEAT	0	1	0	0	Uncharacterized protein	Unknown function		Protein of Unknown Function (DUF239)	/	TP: Mitochondrial/SP: Signal peptide	Signal peptide	ER	0	not probable	nd	nd	PF03080 Neprosin PF14365 Neprosin activation peptide	IPR004314 Neprosin IPR025521 Neprosin activation peptide
	A0A1D6S2S0	A0A1D6S2S0_WHEAT	0	0	1	0	Uncharacterized protein	Unknown function		Protein of Unknown Function (DUF239)	/	TP: Signal peptide/SP: Signal peptide	Signal peptide	ER	1	not probable	nd	nd	PF03080 Neprosin	IPR004314 Neprosin
	A0A1D5TMM7	A0A1D5TMM7_WHEAT	0	0	1	1	Uncharacterized protein	Unknown function		Protein of Unknown Function (DUF239)	/	TP: Signal peptide/SP: Signal peptide	Signal peptide	ER	1	not probable	nd	nd	PF03080 Neprosin	IPR004314 Neprosin
	A0A1D5ZC75	A0A1D5ZC75_WHEAT	1	0	0	0	Uncharacterized protein	Unknown function		Protein of Unknown Function (DUF239)	/	TP: Signal peptide/SP: Signal peptide	Signal peptide	possibly ER	0	not probable	nd	nd	PF03080 Neprosin PF14365 Neprosin activation peptide	IPR004314 Neprosin IPR025521 Neprosin activation peptide
	A0A1D6AYB7	A0A1D6AYB7_WHEAT	1	1	0	1	Uncharacterized protein	Unknown function		Protein of Unknown Function (DUF239)	/	TP: Signal peptide/SP: Signal peptide	Signal peptide	ER	0	not probable	nd	nd	PF03080 Neprosin	IPR004314 Neprosin
	A0A1D5XHT8	A0A1D5XHT8_WHEAT	1	0	1	1	Uncharacterized protein	Unknown function		Protein of Unknown Function (DUF239)	/	TP: Signal peptide/SP: Signal peptide	Signal peptide	ER	0	not probable	nd	nd	PF03080 Neprosin	IPR004314 Neprosin	PS00029 LEUCINE_ZIPPER Leucine zipper pattern.
	A0A1D5XZN8	A0A1D5XZN8_WHEAT	1	0	1	1	Uncharacterized protein	Unknown function		Protein of Unknown Function (DUF239)	/	TP: Signal peptide/SP: Signal peptide	Signal peptide	ER	0	not probable	nd	nd	PF03080 Neprosin	IPR004314 Neprosin	PS00029 LEUCINE_ZIPPER Leucine zipper pattern.
	A0A1D5S858	A0A1D5S858_WHEAT	1	1	1	1	Uncharacterized protein	Unknown function		Protein of Unknown Function (DUF239)	/	TP: Signal peptide/SP: Signal peptide	Signal peptide	ER	0	not probable	nd	nd	PF03080 Neprosin	IPR004314 Neprosin
	A0A1D5V1M6	A0A1D5V1M6_WHEAT	1	1	1	1	Uncharacterized protein	Unknown function		Protein of Unknown Function (DUF239)	/	TP: Signal peptide/SP: Signal peptide	Signal peptide	ER	1	not probable	nd	nd	PF03080 Neprosin	IPR004314 Neprosin
	A0A1D5XCI5	A0A1D5XCI5_WHEAT	1	1	1	1	Uncharacterized protein	Unknown function		Protein of Unknown Function (DUF239)	/	TP: Signal peptide/SP: Signal peptide	Signal peptide	ER	0	not probable	nd	nd	PF03080 Neprosin	IPR004314 Neprosin
	A0A1D5XJP0	A0A1D5XJP0_WHEAT	1	1	1	1	Uncharacterized protein	Unknown function		Protein of Unknown Function (DUF239)	/	TP: Signal peptide/SP: Signal peptide	Signal peptide	ER	0	not probable	nd	nd	PF03080 Neprosin	IPR004314 Neprosin	PS00029 LEUCINE_ZIPPER Leucine zipper pattern.
	A0A1D5YJP8	A0A1D5YJP8_WHEAT	1	1	1	1	Uncharacterized protein	Unknown function		Protein of Unknown Function (DUF239)	/	TP: Signal peptide/SP: Signal peptide	Signal peptide	ER	0	not probable	nd	nd	PF03080 Neprosin	IPR004314 Neprosin	PS00029 LEUCINE_ZIPPER Leucine zipper pattern.
	A0A1D6AD64	A0A1D6AD64_WHEAT	1	1	1	1	Uncharacterized protein	Unknown function		Protein of Unknown Function (DUF239)	/	TP: Mitochondrial/SP: Signal peptide	Signal peptide	ER	0	not probable	nd	nd	PF03080 Neprosin PF14365 Neprosin activation peptide	IPR004314 Neprosin IPR025521 Neprosin activation peptide
	A0A1D6D7V4	A0A1D6D7V4_WHEAT	1	1	1	1	Uncharacterized protein	Unknown function		Protein of Unknown Function (DUF239)	/	TP: Mitochondrial/SP: Signal peptide	Signal peptide	ER	0	not probable	nd	nd	PF03080 Neprosin	IPR004314 Neprosin
	W5B181	W5B181_WHEAT	1	1	1	1	Uncharacterized protein	Unknown function		Protein of Unknown Function (DUF239)	/	TP: Signal peptide/SP: Signal peptide	Signal peptide	ER	0	not probable	nd	nd	PF03080 Neprosin	IPR004314 Neprosin
	W5C2U9	W5C2U9_WHEAT	1	1	1	1	Uncharacterized protein	Unknown function		Protein of Unknown Function (DUF239)	/	TP: Signal peptide/SP: Signal peptide	Signal peptide	ER	0	not probable	nd	nd	PF03080 Neprosin	IPR004314 Neprosin
	734 CWPs		323	327	614	578

## Sheet: Table S2b
	Supporting information Table S2B. Proteins extracted from the cell walls of the developing wheat grain (endosperm and outer layers) at two developmental stages that are predicted to be intracellular.
	Protein accession		Developmental stage and grain's parts				Annotation	Bioinformatic predictions of sub-cellular localization						Bioinformatic predictions of functional domains
	Uniprot ID	ProtAnnDB ID	Endosperm 150 GDD	Endosperm 250 GDD	Outer layers 150 GDD	Outer layers 250 GDD	Uniprot Annotation	TargetP/SignalP	Predotar	TMHMM	GPI anchor predGPI	GPI-SOM	Aramemnon	Pfam	Interpro	Prosite
			1 = Present ; 0 = Absent
	A0A077RT78	A0A077RT78_WHEAT	0	1	0	0	Uncharacterized protein	TP: _/SP: Non-secretory protein	none	0	not probable	nd	nd	PF00205 Thiamine pyrophosphate enzyme, central domain PF02775 Thiamine pyrophosphate enzyme, C-terminal TPP binding domain PF02776 Thiamine pyrophosphate enzyme, N-terminal TPP binding domain	IPR011766 Thiamine pyrophosphate enzyme, C-terminal TPP-binding IPR029061 Thiamin diphosphate-binding fold IPR029035 DHS-like NAD/FAD-binding domain superfamily IPR012001 Thiamine pyrophosphate enzyme, N-terminal TPP-binding domain IPR012000 Thiamine pyrophosphate enzyme, central domain IPR012110 Thiamine pyrophosphate (TPP)-dependent enzyme
	A0A077RY90	A0A077RY90_WHEAT	0	1	0	0	Uncharacterized protein	TP: Chloroplastic/SP: Non-secretory protein	plastid	0	not probable	nd	nd	PF01946 Thi4 family	IPR023753 FAD/NAD(P)-binding domain IPR002922 Thiazole biosynthetic enzyme Thi4 family
	A0A096UL74	A0A096UL74_WHEAT	0	1	0	0	Diacylglycerol kinase	TP: _/SP: Non-secretory protein	none	0	not probable	nd	nd	PF00609 Diacylglycerol kinase accessory domain PF00781 Diacylglycerol kinase catalytic domain	IPR001206 Diacylglycerol kinase, catalytic domain IPR016064 NAD kinase/diacylglycerol kinase-like domain superfamily IPR016961 Diacylglycerol kinase, plant IPR000756 Diacylglycerol kinase, accessory domain	PS50146 DAGK DAG-kinase catalytic (DAGKc) domain profile.
	A0A096ULA6	A0A096ULA6_WHEAT	0	1	0	0	Uncharacterized protein	TP: Mitochondrial/SP: Non-secretory protein	possibly mitochondrial	0	not probable	nd	nd	PF00076 RNA recognition motif. (a.k.a. RRM, RBD, or RNP domain)	IPR000504 RNA recognition motif domain IPR012677 Nucleotide-binding alpha-beta plait domain superfamily	PS50099 PRO_RICH Proline-rich region profile. PS50102 RRM Eukaryotic RNA Recognition Motif (RRM) profile. PS50313 GLU_RICH Glutamic acid-rich region profile. PS50323 ARG_RICH Arginine-rich region profile. PS50324 SER_RICH Serine-rich region profile.
	A0A096URP4	A0A096URP4_WHEAT	0	1	0	0	Uncharacterized protein	TP: _/SP: Non-secretory protein	none	0	not probable	nd	nd	PF00013 KH domain	IPR004087 K Homology domain IPR004088 K Homology domain, type 1	PS50084 KH_TYPE_1 Type-1 KH domain profile. PS50099 PRO_RICH Proline-rich region profile.
	A0A0C4BIP7	A0A0C4BIP7_WHEAT	0	1	0	0	Methionine aminopeptidase	TP: _/SP: Non-secretory protein	none	0	not probable	nd	nd	PF00557 Metallopeptidase family M24 PF15801 zf-MYND-like zinc finger, mRNA-binding	IPR000994 Peptidase M24 IPR002467 Peptidase M24A, methionine aminopeptidase, subfamily 1 IPR001714 Peptidase M24, methionine aminopeptidase IPR031615 MYND-like zinc finger, mRNA-binding	PS00680 MAP_1 Methionine aminopeptidase subfamily 1 signature.
	A0A0C4BJJ1	A0A0C4BJJ1_WHEAT	0	1	0	0	Uncharacterized protein	TP: _/SP: Non-secretory protein	none	0	not probable	nd	nd	PF01918 Alba	IPR002775 DNA/RNA-binding protein Alba-like	PS50315 GLY_RICH Glycine-rich region profile.
	A0A0C4BJL7	A0A0C4BJL7_WHEAT	0	1	0	0	Uncharacterized protein	TP: Chloroplastic/SP: Non-secretory protein	none	0	not probable	nd	nd	PF00069 Protein kinase domain PF13499 EF-hand domain pair	IPR002048 EF-hand domain IPR008271 Serine/threonine-protein kinase, active site IPR000719 Protein kinase domain IPR017441 Protein kinase, ATP binding site IPR011992 EF-hand domain pair IPR011009 Protein kinase-like domain superfamily IPR018247 EF-Hand 1, calcium-binding site	PS00018 EF_HAND EF-hand calcium-binding domain. PS00107 PROTEIN_KINASE_ATP Protein kinases ATP-binding region signature. PS00108 PROTEIN_KINASE_ST Serine/Threonine protein kinases active-site signature. PS50011 PROTEIN_KINASE_DOM Protein kinase domain profile. PS50222 EF_HAND_2 EF-hand calcium-binding domain profile.
	A0A1D5RPI8	A0A1D5RPI8_WHEAT	0	1	0	0	Uncharacterized protein	TP: _/SP: Non-secretory protein	none	0	not probable	nd	nd	PF12325 TATA element modulatory factor 1 TATA binding PF12329 TATA element modulatory factor 1 DNA binding	IPR022091 TATA element modulatory factor 1, TATA binding IPR022092 TATA element modulatory factor 1 DNA binding	PS00029 LEUCINE_ZIPPER Leucine zipper pattern. PS50313 GLU_RICH Glutamic acid-rich region profile.
	A0A1D5RPQ0	A0A1D5RPQ0_WHEAT	0	1	0	0	Uncharacterized protein	TP: _/SP: Non-secretory protein	none	0	not probable	nd	nd	PF04683 Proteasome complex subunit Rpn13 ubiquitin receptor PF16550 UCH-binding domain	IPR032368 UCH-binding domain IPR006773 Proteasomal ubiquitin receptor Rpn13/ADRM1
	A0A1D5RSF5	A0A1D5RSF5_WHEAT	0	1	0	0	Uncharacterized protein	TP: _/SP: Non-secretory protein	none	0	not probable	nd	nd	-	-
	A0A1D5RTN6	A0A1D5RTN6_WHEAT	0	1	0	0	Uncharacterized protein	TP: _/SP: Non-secretory protein	none	0	not probable	nd	nd	PF03321 GH3 auxin-responsive promoter	IPR004993 GH3 family IPR031110 Jasmonic acid-amido synthetase JAR1
	A0A1D5RU16	A0A1D5RU16_WHEAT	0	1	0	0	Guanosine nucleotide diphosphate dissociation inhibitor	TP: _/SP: Non-secretory protein	none	0	not probable	nd	nd	PF00996 GDP dissociation inhibitor	IPR000806 Rab GDI protein IPR018203 GDP dissociation inhibitor IPR023753 FAD/NAD(P)-binding domain
	A0A1D5RZQ0	A0A1D5RZQ0_WHEAT	0	1	0	0	Uncharacterized protein	TP: _/SP: Non-secretory protein	none	0	not probable	nd	nd	PF01398 JAB1/Mov34/MPN/PAD-1 ubiquitin protease	IPR000555 JAB1/MPN/MOV34 metalloenzyme domain IPR033860 Brcc36 isopeptidase
	A0A1D5S1G9	A0A1D5S1G9_WHEAT	0	1	0	0	Uncharacterized protein	TP: Signal peptide/SP: Signal peptide	ER	13	not probable	nd	nd	PF03030 Inorganic H+ pyrophosphatase	IPR004131 Pyrophosphate-energised proton pump
	A0A1D5SBB0	A0A1D5SBB0_WHEAT	0	1	0	0	Sulfhydryl oxidase	TP: Signal peptide/SP: Signal peptide	ER	1	not probable	nd	nd	PF00085 Thioredoxin PF04777 Erv1 / Alr family	IPR012336 Thioredoxin-like fold IPR013766 Thioredoxin domain IPR017905 ERV/ALR sulfhydryl oxidase domain IPR017937 Thioredoxin, conserved site	PS00194 THIOREDOXIN Thioredoxin family active site. PS51324 ERV_ALR ERV/ALR sulfhydryl oxidase domain profile. PS51352 THIOREDOXIN_2 Thioredoxin domain profile.
	A0A1D5SCG7	A0A1D5SCG7_WHEAT	0	1	0	0	Uncharacterized protein	TP: Signal peptide/SP: Signal peptide	possibly ER	0	not probable	nd	nd	PF00962 Adenosine/AMP deaminase	IPR001365 Adenosine/AMP deaminase domain IPR006329 AMP deaminase IPR006650 Adenosine/AMP deaminase active site IPR032466 Metal-dependent hydrolase	PS00485 A_DEAMINASE Adenosine and AMP deaminase signature.
	A0A1D5SZY3	A0A1D5SZY3_WHEAT	0	1	0	0	Uncharacterized protein	TP: _/SP: Non-secretory protein	none	0	not probable	nd	nd	PF00226 DnaJ domain PF14308 X-domain of DnaJ-containing	IPR001623 DnaJ domain IPR018253 DnaJ domain, conserved site IPR026894 DNAJ-containing protein, X-domain	PS00017 ATP_GTP_A ATP/GTP-binding site motif A (P-loop). PS00636 DNAJ_1 Nt-dnaJ domain signature. PS50076 DNAJ_2 dnaJ domain profile.
	A0A1D5T912	A0A1D5T912_WHEAT	0	1	0	0	Amine oxidase	TP: Chloroplastic/SP: Non-secretory protein	none	0	not probable	nd	nd	PF01179 Copper amine oxidase, enzyme domain PF02728 Copper amine oxidase, N3 domain	IPR000269 Copper amine oxidase IPR015798 Copper amine oxidase, catalytic domain IPR015802 Copper amine oxidase, N3-terminal IPR016182 Copper amine oxidase, N-terminal	PS00342 MICROBODIES_CTER Microbodies C-terminal targeting signal. PS50310 ALA_RICH Alanine-rich region profile.
	A0A1D5TKG9	A0A1D5TKG9_WHEAT	0	1	0	0	Uncharacterized protein	TP: _/SP: Signal anchor	none	1	not probable	nd	nd	PF16363 GDP-mannose 4,6 dehydratase	IPR016040 NAD(P)-binding domain	PS00016 RGD Cell attachment sequence.
	A0A1D5TQ92	A0A1D5TQ92_WHEAT	0	1	0	0	Uncharacterized protein	TP: _/SP: Non-secretory protein	none	0	not probable	nd	nd	PF00234 Protease inhibitor/seed storage/LTP family	IPR006105 Cereal seed allergen/trypsin and alpha-amylase inhibitor, conserved site IPR006106 Cereal seed allergen/grain softness/trypsin and alpha-amylase inhibitor IPR013771 Bifunctional trypsin/alpha-amylase inhibitor helical domain IPR016140 Bifunctional inhibitor/plant lipid transfer protein/seed storage helical domain	PS00426 CEREAL_TRYP_AMYL_INH Cereal trypsin/alpha-amylase inhibitors family signature.
	A0A1D5TSP7	A0A1D5TSP7_WHEAT	0	1	0	0	Uncharacterized protein	TP: _/SP: Non-secretory protein	none	0	not probable	nd	nd	PF00443 Ubiquitin carboxyl-terminal hydrolase PF00917 MATH domain PF12436 ICP0-binding domain of Ubiquitin-specific protease 7 PF14533 Ubiquitin-specific protease C-terminal	IPR018200 Ubiquitin specific protease, conserved site IPR029346 Ubiquitin carboxyl-terminal hydrolase, C-terminal IPR001394 Peptidase C19, ubiquitin carboxyl-terminal hydrolase IPR002083 MATH/TRAF domain IPR024729 Ubiquitin carboxyl-terminal hydrolase 7, ICP0-binding domain IPR008974 TRAF-like IPR028889 Ubiquitin specific protease domain	PS00304 SASP_1 Small, acid-soluble spore proteins, alpha/beta type, signature 1. PS00972 UCH_2_1 Ubiquitin carboxyl-terminal hydrolases family 2 signature 1. PS00973 UCH_2_2 Ubiquitin carboxyl-terminal hydrolases family 2 signature 2. PS50144 MATH MATH/TRAF domain profile. PS50235 UCH_2_3 Ubiquitin carboxyl-terminal hydrolases family 2 profile.
	A0A1D5TZN5	A0A1D5TZN5_WHEAT	0	1	0	0	Uncharacterized protein	TP: _/SP: Non-secretory protein	none	0	not probable	nd	nd	PF01026 TatD related DNase	IPR001130 TatD family IPR018228 Deoxyribonuclease, TatD-related, conserved site IPR032466 Metal-dependent hydrolase	PS01090 TATD_2 TatD deoxyribonuclease family signature 2.
	A0A1D5U5D9	A0A1D5U5D9_WHEAT	0	1	0	0	Amine oxidase	TP: Chloroplastic/SP: Non-secretory protein	none	0	not probable	nd	nd	PF01179 Copper amine oxidase, enzyme domain PF02728 Copper amine oxidase, N3 domain	IPR000269 Copper amine oxidase IPR015798 Copper amine oxidase, catalytic domain IPR015802 Copper amine oxidase, N3-terminal IPR016182 Copper amine oxidase, N-terminal	PS00342 MICROBODIES_CTER Microbodies C-terminal targeting signal.
	A0A1D5UGQ5	A0A1D5UGQ5_WHEAT	0	1	0	0	Uncharacterized protein	TP: Mitochondrial/SP: Non-secretory protein	mitochondrial	0	not probable	nd	nd	PF00676 Dehydrogenase E1 component PF02779 Transketolase, pyrimidine binding domain PF16870 2-oxoglutarate dehydrogenase C-terminal	IPR005475 Transketolase-like, pyrimidine-binding domain IPR029061 Thiamin diphosphate-binding fold IPR001017 Dehydrogenase, E1 component IPR011603 2-oxoglutarate dehydrogenase E1 component IPR031717 Multifunctional 2-oxoglutarate metabolism enzyme, C-terminal
	A0A1D5UPX2	A0A1D5UPX2_WHEAT	0	1	0	0	Uncharacterized protein	TP: Chloroplastic/SP: Non-secretory protein	none	0	not probable	nd	nd	PF00719 Inorganic pyrophosphatase	IPR008162 Inorganic pyrophosphatase	PS00387 PPASE Inorganic pyrophosphatase signature.
	A0A1D5UZW7	A0A1D5UZW7_WHEAT	0	1	0	0	Elongation factor 1-alpha	TP: _/SP: Non-secretory protein	none	0	not probable	nd	nd	PF00009 Elongation factor Tu GTP binding domain PF03143 Elongation factor Tu C-terminal domain PF03144 Elongation factor Tu domain 2	IPR000795 Transcription factor, GTP-binding domain IPR004160 Translation elongation factor EFTu/EF1A, C-terminal IPR004161 Translation elongation factor EFTu-like, domain 2 IPR004539 Translation elongation factor EF1A, eukaryotic/archaeal IPR009000 Translation protein, beta-barrel domain superfamily IPR009001 Translation elongation factor EF1A/initiation factor IF2gamma, C-terminal IPR027417 P-lo…	PS00017 ATP_GTP_A ATP/GTP-binding site motif A (P-loop). PS00301 EFACTOR_GTP GTP-binding elongation factors signature.
	A0A1D5V9E8	A0A1D5V9E8_WHEAT	0	1	0	0	Uncharacterized protein	TP: Chloroplastic/SP: Non-secretory protein	none	0	not probable	nd	nd	PF00787 PX domain PF09325 Vps5 C terminal like	IPR001683 Phox homologous domain IPR015404 Sorting nexin Vps5-like, C-terminal IPR033241 Sorting nexin 1, plant	PS50195 PX PX domain profile.
	A0A1D5VAM2	A0A1D5VAM2_WHEAT	0	1	0	0	Uncharacterized protein	TP: Chloroplastic/SP: Signal peptide	plastid	0	not probable	nd	nd	PF09585 Conserved hypothetical protein (Lin0512_fam)	IPR011719 Conserved hypothetical protein CHP02058 IPR018316 Tubulin/FtsZ, 2-layer sandwich domain
	A0A1D5VC78	A0A1D5VC78_WHEAT	0	1	0	0	Uncharacterized protein	TP: _/SP: Non-secretory protein	none	0	not probable	nd	nd	PF00168 C2 domain	IPR000008 C2 domain	PS00017 ATP_GTP_A ATP/GTP-binding site motif A (P-loop). PS50004 C2_DOMAIN_2 C2-domain profile. PS50099 PRO_RICH Proline-rich region profile. PS50310 ALA_RICH Alanine-rich region profile. PS50315 GLY_RICH Glycine-rich region profile.
	A0A1D5VCB9	A0A1D5VCB9_WHEAT	0	1	0	0	Uncharacterized protein	TP: Mitochondrial/SP: Signal peptide	possibly mitochondrial	0	not probable	nd	nd	PF03405 Fatty acid desaturase	IPR005067 Fatty acid desaturase, type 2 IPR012348 Ribonucleotide reductase-like IPR009078 Ferritin-like superfamily
	A0A1D5VRW9	A0A1D5VRW9_WHEAT	0	1	0	0	Uncharacterized protein	TP: _/SP: Non-secretory protein	none	0	not probable	nd	nd	PF00133 tRNA synthetases class I (I, L, M and V)	IPR014729 Rossmann-like alpha/beta/alpha sandwich fold IPR002303 Valine-tRNA ligase IPR009008 Valyl/Leucyl/Isoleucyl-tRNA synthetase, editing domain IPR002300 Aminoacyl-tRNA synthetase, class Ia IPR001412 Aminoacyl-tRNA synthetase, class I, conserved site	PS00178 AA_TRNA_LIGASE_I Aminoacyl-transfer RNA synthetases class-I signature. PS50318 LYS_RICH Lysine-rich region profile.
	A0A1D5VSC6	A0A1D5VSC6_WHEAT	0	1	0	0	Uncharacterized protein	TP: Mitochondrial/SP: Signal peptide	none	0	lowly probable	nd	nd	-	IPR016040 NAD(P)-binding domain
	A0A1D5W7U8	A0A1D5W7U8_WHEAT	0	1	0	0	Uncharacterized protein	TP: Chloroplastic/SP: Non-secretory protein	none	0	not probable	nd	nd	PF00168 C2 domain	IPR000008 C2 domain	PS00016 RGD Cell attachment sequence. PS50099 PRO_RICH Proline-rich region profile.
	A0A1D5WD42	A0A1D5WD42_WHEAT	0	1	0	0	Uncharacterized protein	TP: _/SP: Non-secretory protein	none	0	not probable	nd	nd	PF00311 Phosphoenolpyruvate carboxylase	IPR018129 Phosphoenolpyruvate carboxylase, Lys active site IPR021135 Phosphoenolpyruvate carboxylase IPR033129 Phosphoenolpyruvate carboxylase, His active site IPR022805 Phosphoenolpyruvate carboxylase, bacterial/plant-type IPR015813 Pyruvate/Phosphoenolpyruvate kinase-like domain superfamily	PS00393 PEPCASE_2 Phosphoenolpyruvate carboxylase active site 2. PS00781 PEPCASE_1 Phosphoenolpyruvate carboxylase active site 1.
	A0A1D5WEE1	A0A1D5WEE1_WHEAT	0	1	0	0	Uncharacterized protein	TP: _/SP: Non-secretory protein	none	0	not probable	nd	nd	PF00171 Aldehyde dehydrogenase family	IPR015590 Aldehyde dehydrogenase domain IPR016160 Aldehyde dehydrogenase, cysteine active site IPR016161 Aldehyde/histidinol dehydrogenase IPR016162 Aldehyde dehydrogenase, N-terminal IPR016163 Aldehyde dehydrogenase, C-terminal IPR029510 Aldehyde dehydrogenase, glutamic acid active site	PS00070 ALDEHYDE_DEHYDR_CYS Aldehyde dehydrogenases cysteine active site. PS00687 ALDEHYDE_DEHYDR_GLU Aldehyde dehydrogenases glutamic acid active site.
	A0A1D5WRS4	A0A1D5WRS4_WHEAT	0	1	0	0	Uncharacterized protein	TP: _/SP: Non-secretory protein	none	0	not probable	nd	nd	-	-
	A0A1D5WS59	A0A1D5WS59_WHEAT	0	1	0	0	Uncharacterized protein	TP: _/SP: Non-secretory protein	none	0	not probable	nd	nd	PF00179 Ubiquitin-conjugating enzyme	IPR000608 Ubiquitin-conjugating enzyme E2 IPR016135 Ubiquitin-conjugating enzyme/RWD-like	PS50079 NLS_BP Bipartite nuclear localization signal profile. PS50127 UBIQUITIN_CONJUGAT_2 Ubiquitin-conjugating enzymes family profile.
	A0A1D5X2X9	A0A1D5X2X9_WHEAT	0	1	0	0	Uncharacterized protein	TP: Chloroplastic/SP: Signal peptide	plastid	0	not probable	nd	nd	PF00118 TCP-1/cpn60 chaperonin family	IPR001844 Chaperonin Cpn60 IPR002423 Chaperonin Cpn60/TCP-1 family IPR018370 Chaperonin Cpn60, conserved site IPR027409 GroEL-like apical domain superfamily IPR027413 GroEL-like equatorial domain superfamily	PS00296 CHAPERONINS_CPN60 Chaperonins cpn60 signature.
	A0A1D5X4M5	A0A1D5X4M5_WHEAT	0	1	0	0	Uncharacterized protein	TP: _/SP: Non-secretory protein	none	0	not probable	nd	nd	PF01680 SOR/SNZ family	IPR033755 PdxS/SNZ N-terminal domain IPR001852 Pyridoxal 5'-phosphate synthase subunit PdxS/SNZ IPR011060 Ribulose-phosphate binding barrel IPR013785 Aldolase-type TIM barrel	PS01235 UPF0019 Uncharacterized protein family UPF0019 signature. PS51129 PDXS_SNZ_2 PdxS/SNZ family profile.
	A0A1D5X7B5	A0A1D5X7B5_WHEAT	0	1	0	0	Uncharacterized protein	TP: Chloroplastic/SP: Signal anchor	none	1	not probable	nd	nd	PF04765 Protein of unknown function (DUF616)	IPR006852 Protein of unknown function DUF616
	A0A1D5XC27	A0A1D5XC27_WHEAT	0	1	0	0	Uncharacterized protein	TP: Chloroplastic/SP: Non-secretory protein	none	0	not probable	nd	nd	PF13193 AMP-binding enzyme C-terminal domain PF00501 AMP-binding enzyme	IPR025110 AMP-binding enzyme, C-terminal domain IPR000873 AMP-dependent synthetase/ligase IPR020845 AMP-binding, conserved site	PS00029 LEUCINE_ZIPPER Leucine zipper pattern. PS00342 MICROBODIES_CTER Microbodies C-terminal targeting signal. PS00455 AMP_BINDING Putative AMP-binding domain signature.
	A0A1D5XC40	A0A1D5XC40_WHEAT	0	1	0	0	Uncharacterized protein	TP: _/SP: Non-secretory protein	none	0	not probable	nd	nd	PF01115 F-actin capping protein, beta subunit	IPR001698 F-actin-capping protein subunit beta IPR019771 F-actin capping protein, beta subunit, conserved site	PS00231 F_ACTIN_CAPPING_BETA F-actin capping protein beta subunit signature.
	A0A1D5XMN0	A0A1D5XMN0_WHEAT	0	1	0	0	Uncharacterized protein	TP: Chloroplastic/SP: Non-secretory protein	none	0	not probable	nd	nd	PF01593 Flavin containing amine oxidoreductase	IPR023753 FAD/NAD(P)-binding domain IPR014102 Phytoene desaturase IPR002937 Amine oxidase	PS00342 MICROBODIES_CTER Microbodies C-terminal targeting signal.
	A0A1D5XPU0	A0A1D5XPU0_WHEAT	0	1	0	0	Uncharacterized protein	TP: Mitochondrial/SP: Signal peptide	possibly plastid	1	not probable	nd	nd	PF03489 Saposin-like type B, region 2 PF05184 Saposin-like type B, region 1	IPR008138 Saposin B type, region 2 IPR007856 Saposin-like type B, region 1 IPR011001 Saposin-like IPR008139 Saposin B type domain	PS50015 SAP_B Saposin B type domain profile.
	A0A1D5YAZ3	A0A1D5YAZ3_WHEAT	0	1	0	0	Uncharacterized protein	TP: _/SP: Non-secretory protein	possibly mitochondrial	0	not probable	nd	nd	PF01246 Ribosomal protein L24e	IPR000988 Ribosomal protein L24e-related IPR023442 Ribosomal protein L24e, conserved site IPR011017 TRASH domain	PS01073 RIBOSOMAL_L24E Ribosomal protein L24e signature. PS50079 NLS_BP Bipartite nuclear localization signal profile.
	A0A1D5YCW2	A0A1D5YCW2_WHEAT	0	1	0	0	Eukaryotic translation initiation factor 3 subunit C	TP: _/SP: Non-secretory protein	none	0	not probable	nd	nd	PF01399 PCI domain PF05470 Eukaryotic translation initiation factor 3 subunit 8 N-terminus	IPR027516 Eukaryotic translation initiation factor 3 subunit C IPR011991 ArsR-like helix-turn-helix domain IPR000717 Proteasome component (PCI) domain IPR008905 Eukaryotic translation initiation factor 3 subunit C, N-terminal domain	PS00016 RGD Cell attachment sequence. PS50312 ASP_RICH Aspartic acid-rich region profile. PS50315 GLY_RICH Glycine-rich region profile.
	A0A1D5YFV9	A0A1D5YFV9_WHEAT	0	1	0	0	Uncharacterized protein	TP: Mitochondrial/SP: Non-secretory protein	possibly mitochondrial	0	not probable	nd	nd	PF03952 Enolase, N-terminal domain PF00113 Enolase, C-terminal TIM barrel domain	IPR000941 Enolase IPR020809 Enolase, conserved site IPR020810 Enolase, C-terminal TIM barrel domain IPR020811 Enolase, N-terminal IPR029017 Enolase-like, N-terminal IPR029065 Enolase C-terminal domain-like	PS00164 ENOLASE Enolase signature. PS50099 PRO_RICH Proline-rich region profile.
	A0A1D5YJU9	A0A1D5YJU9_WHEAT	0	1	0	0	Glucose-1-phosphate adenylyltransferase	TP: Mitochondrial/SP: Signal peptide	plastid	0	not probable	nd	nd	PF00483 Nucleotidyl transferase	IPR011004 Trimeric LpxA-like superfamily IPR005835 Nucleotidyl transferase domain IPR005836 ADP-glucose pyrophosphorylase, conserved site IPR029044 Nucleotide-diphospho-sugar transferases IPR011831 Glucose-1-phosphate adenylyltransferase	PS00016 RGD Cell attachment sequence. PS00808 ADP_GLC_PYROPHOSPH_1 ADP-glucose pyrophosphorylase signature 1. PS00809 ADP_GLC_PYROPHOSPH_2 ADP-glucose pyrophosphorylase signature 2. PS00810 ADP_GLC_PYROPHOSPH_3 ADP-glucose pyrophosphorylase signature 3.
	A0A1D5YLK8	A0A1D5YLK8_WHEAT	0	1	0	0	Uncharacterized protein	TP: _/SP: Non-secretory protein	none	0	not probable	nd	nd	PF04601 Domain of unknown function (DUF569)	IPR008999 Actin-crosslinking IPR007679 Domain of unknown function DUF569	PS50099 PRO_RICH Proline-rich region profile.
	A0A1D5YNA8	A0A1D5YNA8_WHEAT	0	1	0	0	Uncharacterized protein	TP: _/SP: Non-secretory protein	none	1	not probable	nd	nd	-	IPR029669 Proton pump-interactor	PS50318 LYS_RICH Lysine-rich region profile.
	A0A1D5YPD5	A0A1D5YPD5_WHEAT	0	1	0	0	Uncharacterized protein	TP: _/SP: Signal peptide	none	0	not probable	nd	nd	-	IPR023238 FAM175 family
	A0A1D5YU87	A0A1D5YU87_WHEAT	0	1	0	0	Uncharacterized protein	TP: _/SP: Non-secretory protein	none	0	not probable	nd	nd	PF03810 Importin-beta N-terminal domain PF13513 HEAT-like repeat	IPR001494 Importin-beta, N-terminal domain IPR011989 Armadillo-like helical IPR027140 Importin subunit beta-1, plants IPR016024 Armadillo-type fold	PS00016 RGD Cell attachment sequence. PS50166 IMPORTIN_B_NT Importin-beta N-terminal domain profile.
	A0A1D5YV35	A0A1D5YV35_WHEAT	0	1	0	0	Uncharacterized protein	TP: _/SP: Non-secretory protein	none	0	not probable	nd	nd	PF00579 tRNA synthetases class I (W and Y)	IPR001412 Aminoacyl-tRNA synthetase, class I, conserved site IPR002305 Aminoacyl-tRNA synthetase, class Ic IPR002306 Tryptophan-tRNA ligase IPR014729 Rossmann-like alpha/beta/alpha sandwich fold	PS00178 AA_TRNA_LIGASE_I Aminoacyl-transfer RNA synthetases class-I signature.
	A0A1D5YWN8	A0A1D5YWN8_WHEAT	0	1	0	0	Uncharacterized protein	TP: _/SP: Non-secretory protein	none	0	not probable	nd	nd	PF00564 PB1 domain	IPR000270 PB1 domain IPR011990 Tetratricopeptide-like helical domain superfamily IPR019734 Tetratricopeptide repeat IPR013026 Tetratricopeptide repeat-containing domain	PS50005 TPR TPR repeat profile. PS50293 TPR_REGION TPR repeat region circular profile.
	A0A1D5Z0I6	A0A1D5Z0I6_WHEAT	0	1	0	0	Uncharacterized protein	TP: Chloroplastic/SP: Non-secretory protein	plastid	0	not probable	nd	nd	PF01268 Formate--tetrahydrofolate ligase	IPR000559 Formate-tetrahydrofolate ligase, FTHFS IPR020628 Formate-tetrahydrofolate ligase, FTHFS, conserved site IPR027417 P-loop containing nucleoside triphosphate hydrolase	PS00721 FTHFS_1 Formate--tetrahydrofolate ligase signature 1. PS00722 FTHFS_2 Formate--tetrahydrofolate ligase signature 2.
	A0A1D5Z1D2	A0A1D5Z1D2_WHEAT	0	1	0	0	Uncharacterized protein	TP: Chloroplastic/SP: Signal peptide	plastid	0	not probable	nd	nd	PF04715 Anthranilate synthase component I, N terminal region PF00425 chorismate binding enzyme	IPR019999 Anthranilate synthase component I-like IPR005801 ADC synthase IPR006805 Anthranilate synthase component I, N-terminal IPR005256 Anthranilate synthase component I, PabB-like IPR015890 Chorismate-utilising enzyme, C-terminal	PS00016 RGD Cell attachment sequence. PS00017 ATP_GTP_A ATP/GTP-binding site motif A (P-loop).
	A0A1D5ZD42	A0A1D5ZD42_WHEAT	0	1	0	0	Glucose-6-phosphate isomerase	TP: Chloroplastic/SP: Non-secretory protein	plastid	0	not probable	nd	nd	PF00342 Phosphoglucose isomerase	IPR001672 Phosphoglucose isomerase (PGI) IPR018189 Phosphoglucose isomerase, conserved site	PS00174 P_GLUCOSE_ISOMERASE_2 Phosphoglucose isomerase signature 2. PS51463 P_GLUCOSE_ISOMERASE_3 Glucose-6-phosphate isomerase family profile.
	A0A1D5ZKD2	A0A1D5ZKD2_WHEAT	0	1	0	0	Uncharacterized protein	TP: _/SP: Non-secretory protein	none	0	not probable	nd	nd	PF00626 Gelsolin repeat PF04810 Sec23/Sec24 zinc finger PF04811 Sec23/Sec24 trunk domain PF04815 Sec23/Sec24 helical domain PF08033 Sec23/Sec24 beta-sandwich domain	IPR002035 von Willebrand factor, type A IPR006895 Zinc finger, Sec23/Sec24-type IPR006896 Sec23/Sec24, trunk domain IPR006900 Sec23/Sec24, helical domain IPR007123 Gelsolin-like domain IPR012990 Sec23/Sec24 beta-sandwich IPR029006 ADF-H/Gelsolin-like domain superfamily
	A0A1D5ZN04	A0A1D5ZN04_WHEAT	0	1	0	0	Uncharacterized protein	TP: _/SP: Non-secretory protein	none	0	not probable	nd	nd	PF00501 AMP-binding enzyme	IPR020845 AMP-binding, conserved site IPR000873 AMP-dependent synthetase/ligase	PS00455 AMP_BINDING Putative AMP-binding domain signature.
	A0A1D6A2K3	A0A1D6A2K3_WHEAT	0	1	0	0	Uncharacterized protein	TP: _/SP: Non-secretory protein	none	0	not probable	nd	nd	PF01429 Methyl-CpG binding domain	IPR001739 Methyl-CpG DNA binding IPR016177 DNA-binding domain superfamily	PS50982 MBD Methyl-CpG-binding domain (MBD) profile.
	A0A1D6A8W8	A0A1D6A8W8_WHEAT	0	1	0	0	Uncharacterized protein	TP: _/SP: Non-secretory protein	none	0	not probable	nd	nd	PF12812 PDZ-like domain PF13180 PDZ domain PF13365 Trypsin-like peptidase domain	IPR001478 PDZ domain IPR001940 Peptidase S1C IPR009003 Peptidase S1, PA clan IPR025926 PDZ-like domain	PS00016 RGD Cell attachment sequence. PS50106 PDZ PDZ domain profile.
	A0A1D6ADS5	A0A1D6ADS5_WHEAT	0	1	0	0	Protein disulfide-isomerase	TP: Chloroplastic/SP: Signal peptide	none	1	not probable	nd	nd	PF13848 Thioredoxin-like domain PF00085 Thioredoxin	IPR012336 Thioredoxin-like fold IPR013766 Thioredoxin domain IPR017937 Thioredoxin, conserved site IPR005792 Protein disulphide isomerase IPR005788 Disulphide isomerase	PS00014 ER_TARGET Endoplasmic reticulum targeting sequence. PS00194 THIOREDOXIN Thioredoxin family active site. PS50312 ASP_RICH Aspartic acid-rich region profile. PS51352 THIOREDOXIN_2 Thioredoxin domain profile.
	A0A1D6ALV9	A0A1D6ALV9_WHEAT	0	1	0	0	Uncharacterized protein	TP: _/SP: Non-secretory protein	none	0	not probable	nd	nd	PF00311 Phosphoenolpyruvate carboxylase	IPR021135 Phosphoenolpyruvate carboxylase IPR033129 Phosphoenolpyruvate carboxylase, His active site IPR018129 Phosphoenolpyruvate carboxylase, Lys active site IPR015813 Pyruvate/Phosphoenolpyruvate kinase-like domain superfamily IPR022805 Phosphoenolpyruvate carboxylase, bacterial/plant-type	PS00016 RGD Cell attachment sequence. PS00393 PEPCASE_2 Phosphoenolpyruvate carboxylase active site 2. PS00781 PEPCASE_1 Phosphoenolpyruvate carboxylase active site 1.
	A0A1D6ATI2	A0A1D6ATI2_WHEAT	0	1	0	0	Uncharacterized protein	TP: Chloroplastic/SP: Signal anchor	none	1	not probable	nd	nd	PF05637 galactosyl transferase GMA12/MNN10 family	IPR008630 Glycosyltransferase 34
	A0A1D6AWM1	A0A1D6AWM1_WHEAT	0	1	0	0	Uncharacterized protein	TP: _/SP: Non-secretory protein	none	0	not probable	nd	nd	PF01873 Domain found in IF2B/IF5 PF02020 eIF4-gamma/eIF5/eIF2-epsilon	IPR003307 W2 domain IPR002735 Translation initiation factor IF2/IF5 IPR016021 MIF4G-like domain superfamily IPR016024 Armadillo-type fold IPR016189 Translation initiation factor IF2/IF5, N-terminal IPR016190 Translation initiation factor IF2/IF5, zinc-binding	PS50318 LYS_RICH Lysine-rich region profile. PS51363 W2 W2 domain profile.
	A0A1D6AWZ9	A0A1D6AWZ9_WHEAT	0	1	0	0	Uncharacterized protein	TP: _/SP: Non-secretory protein	none	0	not probable	nd	nd	PF01851 Proteasome/cyclosome repeat	IPR002015 Proteasome/cyclosome repeat IPR011989 Armadillo-like helical IPR016024 Armadillo-type fold
	A0A1D6AZR7	A0A1D6AZR7_WHEAT	0	1	0	0	Uncharacterized protein	TP: _/SP: Non-secretory protein	none	0	not probable	nd	nd	-	-	PS50315 GLY_RICH Glycine-rich region profile.
	A0A1D6BJ01	A0A1D6BJ01_WHEAT	0	1	0	0	Uncharacterized protein	TP: _/SP: Non-secretory protein	none	0	not probable	nd	nd	PF00076 RNA recognition motif. (a.k.a. RRM, RBD, or RNP domain) PF07145 Ataxin-2 C-terminal region	IPR012677 Nucleotide-binding alpha-beta plait domain superfamily IPR000504 RNA recognition motif domain IPR009818 Ataxin-2, C-terminal	PS50102 RRM Eukaryotic RNA Recognition Motif (RRM) profile.
	A0A1D6BUM5	A0A1D6BUM5_WHEAT	0	1	0	0	Uncharacterized protein	TP: _/SP: Non-secretory protein	none	0	not probable	nd	nd	PF00076 RNA recognition motif. (a.k.a. RRM, RBD, or RNP domain)	IPR000504 RNA recognition motif domain IPR012677 Nucleotide-binding alpha-beta plait domain superfamily IPR002483 PWI domain	PS50102 RRM Eukaryotic RNA Recognition Motif (RRM) profile. PS50312 ASP_RICH Aspartic acid-rich region profile.
	A0A1D6BX26	A0A1D6BX26_WHEAT	0	1	0	0	Uncharacterized protein	TP: _/SP: Non-secretory protein	none	0	not probable	nd	nd	PF00899 ThiF family	IPR000594 THIF-type NAD/FAD binding fold IPR016040 NAD(P)-binding domain IPR029752 D-isomer specific 2-hydroxyacid dehydrogenase, NAD-binding domain conserved site 1	PS00065 D_2_HYDROXYACID_DH_1 D-isomer specific 2-hydroxyacid dehydrogenases NAD-binding signature.
	A0A1D6BZT3	A0A1D6BZT3_WHEAT	0	1	0	0	Methionine aminopeptidase 2	TP: _/SP: Non-secretory protein	none	0	not probable	nd	nd	PF00557 Metallopeptidase family M24	IPR001714 Peptidase M24, methionine aminopeptidase IPR018349 Peptidase M24A, methionine aminopeptidase, subfamily 2, binding site IPR002468 Peptidase M24A, methionine aminopeptidase, subfamily 2 IPR000994 Peptidase M24 IPR011991 ArsR-like helix-turn-helix domain	PS00016 RGD Cell attachment sequence. PS01202 MAP_2 Methionine aminopeptidase subfamily 2 signature. PS50318 LYS_RICH Lysine-rich region profile.
	A0A1D6C5Q0	A0A1D6C5Q0_WHEAT	0	1	0	0	Purple acid phosphatase	TP: Mitochondrial/SP: Signal peptide	possibly plastid	0	not probable	nd	nd	PF00149 Calcineurin-like phosphoesterase PF14008 Iron/zinc purple acid phosphatase-like protein C PF16656 Purple acid Phosphatase, N-terminal domain	IPR004843 Calcineurin-like phosphoesterase domain, ApaH type IPR008963 Purple acid phosphatase-like, N-terminal IPR015914 Purple acid phosphatase, N-terminal IPR025733 Iron/zinc purple acid phosphatase-like C-terminal domain IPR029052 Metallo-dependent phosphatase-like
	A0A1D6CAJ1	A0A1D6CAJ1_WHEAT	0	1	0	0	Uncharacterized protein	TP: Mitochondrial/SP: Signal peptide	possibly mitochondrial	0	not probable	nd	nd	PF00006 ATP synthase alpha/beta family, nucleotide-binding domain PF02874 ATP synthase alpha/beta family, beta-barrel domain PF16886 ATPsynthase alpha/beta subunit N-term extension	IPR004100 ATPase, F1/V1/A1 complex, alpha/beta subunit, N-terminal domain IPR027417 P-loop containing nucleoside triphosphate hydrolase IPR000194 ATPase, F1/V1/A1 complex, alpha/beta subunit, nucleotide-binding domain IPR024034 ATPase, F1/V1 complex, beta/alpha subunit, C-terminal IPR022878 V-type ATP synthase catalytic alpha chain IPR020003 ATPase, alpha/beta subunit, nucleotide-binding domain, …	PS00017 ATP_GTP_A ATP/GTP-binding site motif A (P-loop). PS00152 ATPASE_ALPHA_BETA ATP synthase alpha and beta subunits signature.
	A0A1D6CH98	A0A1D6CH98_WHEAT	0	1	0	0	Uncharacterized protein	TP: _/SP: Non-secretory protein	none	0	not probable	nd	nd	PF00248 Aldo/keto reductase family	IPR001395 Aldo/keto reductase IPR023210 NADP-dependent oxidoreductase domain
	A0A1D6CIT2	A0A1D6CIT2_WHEAT	0	1	0	0	Uncharacterized protein	TP: _/SP: Non-secretory protein	none	0	not probable	nd	nd	PF12796 Ankyrin repeats (3 copies)	IPR020683 Ankyrin repeat-containing domain IPR002110 Ankyrin repeat	PS50088 ANK_REPEAT Ankyrin repeat profile. PS50297 ANK_REP_REGION Ankyrin repeat region circular profile.
	A0A1D6CSY3	A0A1D6CSY3_WHEAT	0	1	0	0	Uncharacterized protein	TP: _/SP: Non-secretory protein	none	0	not probable	nd	nd	PF01875 Memo-like protein	IPR002737 MEMO1 family
	A0A1D6CZD0	A0A1D6CZD0_WHEAT	0	1	0	0	Uncharacterized protein	TP: _/SP: Non-secretory protein	none	0	not probable	nd	nd	PF00248 Aldo/keto reductase family	IPR023210 NADP-dependent oxidoreductase domain IPR001395 Aldo/keto reductase
	A0A1D6D1I3	A0A1D6D1I3_WHEAT	0	1	0	0	Uncharacterized protein	TP: Mitochondrial/SP: Non-secretory protein	mitochondrial	0	not probable	nd	nd	PF08669 Glycine cleavage T-protein C-terminal barrel domain	IPR013977 Glycine cleavage T-protein, C-terminal barrel domain IPR017703 YgfZ/GcvT conserved site
	A0A1D6D3P5	A0A1D6D3P5_WHEAT	0	1	0	0	Uncharacterized protein	TP: Chloroplastic/SP: Non-secretory protein	mitochondrial	0	not probable	nd	nd	PF02922 Carbohydrate-binding module 48 (Isoamylase N-terminal domain) PF11852 Domain of unknown function (DUF3372)	IPR004193 Glycoside hydrolase, family 13, N-terminal IPR011839 Alpha-1,6-glucosidases, pullulanase-type IPR013781 Glycoside hydrolase, catalytic domain IPR013783 Immunoglobulin-like fold IPR014756 Immunoglobulin E-set IPR015902 Glycoside hydrolase, family 13 IPR017853 Glycoside hydrolase superfamily IPR024561 Alpha-1,6-glucosidases, pullulanase-type, C-terminal
	A0A1D6DKK3	A0A1D6DKK3_WHEAT	0	1	0	0	Uncharacterized protein	TP: _/SP: Non-secretory protein	none	0	not probable	nd	nd	-	-	PS50079 NLS_BP Bipartite nuclear localization signal profile.
	A0A1D6DKR9	A0A1D6DKR9_WHEAT	0	1	0	0	Uncharacterized protein	TP: Chloroplastic/SP: Non-secretory protein	none	0	not probable	nd	nd	-	-	PS50079 NLS_BP Bipartite nuclear localization signal profile. PS50099 PRO_RICH Proline-rich region profile. PS50318 LYS_RICH Lysine-rich region profile. PS51257 PROKAR_LIPOPROTEIN Prokaryotic membrane lipoprotein lipid attachment site profile.
	A0A1D6RHW2	A0A1D6RHW2_WHEAT	0	1	0	0	Uncharacterized protein	TP: Mitochondrial/SP: Signal peptide	mitochondrial	0	not probable	nd	nd	PF09180 Prolyl-tRNA synthetase, C-terminal PF03129 Anticodon binding domain PF00587 tRNA synthetase class II core domain (G, H, P, S and T)	IPR002314 Aminoacyl-tRNA synthetase, class II (G/ P/ S/T) IPR002316 Proline-tRNA ligase, class IIa IPR004154 Anticodon-binding IPR004499 Proline-tRNA ligase, class IIa, archaeal-type IPR006195 Aminoacyl-tRNA synthetase, class II IPR016061 Proline-tRNA ligase, class II, C-terminal IPR017449 Prolyl-tRNA synthetase, class II IPR033721 Prolyl-tRNA synthetase, catalytic domain	PS50862 AA_TRNA_LIGASE_II Aminoacyl-transfer RNA synthetases class-II family profile.
	A0A1D6RIA2	A0A1D6RIA2_WHEAT	0	1	0	0	Uncharacterized protein	TP: _/SP: Non-secretory protein	none	0	not probable	nd	nd	PF01399 PCI domain	IPR011991 ArsR-like helix-turn-helix domain IPR000717 Proteasome component (PCI) domain IPR011990 Tetratricopeptide-like helical domain superfamily
	A0A1D6RQX8	A0A1D6RQX8_WHEAT	0	1	0	0	Uncharacterized protein	TP: _/SP: Non-secretory protein	none	0	not probable	nd	nd	PF01417 ENTH domain	IPR008942 ENTH/VHS IPR016024 Armadillo-type fold IPR013809 ENTH domain IPR002014 VHS domain	PS50179 VHS VHS domain profile.
	A0A1D6RT67	A0A1D6RT67_WHEAT	0	1	0	0	Uncharacterized protein	TP: _/SP: Non-secretory protein	none	0	not probable	nd	nd	PF02737 3-hydroxyacyl-CoA dehydrogenase, NAD binding domain PF00725 3-hydroxyacyl-CoA dehydrogenase, C-terminal domain	IPR013328 6-phosphogluconate dehydrogenase, domain 2 IPR022694 3-hydroxyacyl-CoA dehydrogenase IPR016040 NAD(P)-binding domain IPR006180 3-hydroxyacyl-CoA dehydrogenase, conserved site IPR006176 3-hydroxyacyl-CoA dehydrogenase, NAD binding IPR006108 3-hydroxyacyl-CoA dehydrogenase, C-terminal IPR008927 6-phosphogluconate dehydrogenase-like, C-terminal domain superfamily	PS00067 3HCDH 3-hydroxyacyl-CoA dehydrogenase signature.
	A0A1D6S7W1	A0A1D6S7W1_WHEAT	0	1	0	0	Uncharacterized protein	TP: Mitochondrial/SP: Non-secretory protein	none	0	not probable	nd	nd	PF10369 Small subunit of acetolactate synthase PF13710 ACT domain	IPR002912 ACT domain IPR019455 Acetolactate synthase, small subunit, C-terminal IPR004789 Acetolactate synthase, small subunit	PS51257 PROKAR_LIPOPROTEIN Prokaryotic membrane lipoprotein lipid attachment site profile.
	A1YUM8	A1YUM8_WHEAT	0	1	0	0	Limit dextrinase type starch debranching enzyme	TP: Chloroplastic/SP: Non-secretory protein	mitochondrial	0	not probable	nd	nd	PF11852 Domain of unknown function (DUF3372) PF02922 Carbohydrate-binding module 48 (Isoamylase N-terminal domain)	IPR015902 Glycoside hydrolase, family 13 IPR014756 Immunoglobulin E-set IPR017853 Glycoside hydrolase superfamily IPR024561 Alpha-1,6-glucosidases, pullulanase-type, C-terminal IPR011839 Alpha-1,6-glucosidases, pullulanase-type IPR013781 Glycoside hydrolase, catalytic domain IPR004193 Glycoside hydrolase, family 13, N-terminal IPR013783 Immunoglobulin-like fold
	I0IT65	I0IT65_WHEAT	0	1	0	0	Alpha-gliadin	TP: Signal peptide/SP: Signal peptide	ER	0	not probable	nd	nd	PF00234 Protease inhibitor/seed storage/LTP family	IPR001954 Gliadin/LMW glutenin IPR016140 Bifunctional inhibitor/plant lipid transfer protein/seed storage helical domain IPR013771 Bifunctional trypsin/alpha-amylase inhibitor helical domain	PS50099 PRO_RICH Proline-rich region profile. PS50322 GLN_RICH Glutamine-rich region profile.
	P04729	GDB1_WHEAT	0	1	0	0	Gamma-gliadin B-I	TP: Signal peptide/SP: Signal peptide	ER	0	not probable	nd	nd	PF13016 Cys-rich Gliadin N-terminal	IPR001954 Gliadin/LMW glutenin IPR013771 Bifunctional trypsin/alpha-amylase inhibitor helical domain IPR016140 Bifunctional inhibitor/plant lipid transfer protein/seed storage helical domain	PS50322 GLN_RICH Glutamine-rich region profile.
	P21292	GDBX_WHEAT	0	1	0	0	Gamma-gliadin	TP: Signal peptide/SP: Signal peptide	ER	0	not probable	nd	nd	PF13016 Cys-rich Gliadin N-terminal	IPR013771 Bifunctional trypsin/alpha-amylase inhibitor helical domain IPR016140 Bifunctional inhibitor/plant lipid transfer protein/seed storage helical domain IPR001954 Gliadin/LMW glutenin	PS50099 PRO_RICH Proline-rich region profile. PS50322 GLN_RICH Glutamine-rich region profile.
	W5A5F1	W5A5F1_WHEAT	0	1	0	0	Uncharacterized protein	TP: _/SP: Non-secretory protein	none	0	not probable	nd	nd	PF16113 Enoyl-CoA hydratase/isomerase	IPR029045 ClpP/crotonase-like domain superfamily IPR032259 Enoyl-CoA hydratase/isomerase, HIBYL-CoA-H type	PS00016 RGD Cell attachment sequence.
	W5AUU7	W5AUU7_WHEAT	0	1	0	0	Uncharacterized protein	TP: Signal peptide/SP: Signal peptide	ER	0	not probable	nd	nd	PF13668 Ferritin-like domain	-
	W5B8F5	W5B8F5_WHEAT	0	1	0	0	Uncharacterized protein	TP: _/SP: Non-secretory protein	none	0	not probable	nd	nd	PF00403 Heavy-metal-associated domain	IPR006121 Heavy metal-associated domain, HMA	PS00294 PRENYLATION Prenyl group binding site (CAAX box). PS50313 GLU_RICH Glutamic acid-rich region profile. PS50318 LYS_RICH Lysine-rich region profile. PS50846 HMA_2 Heavy-metal-associated domain profile.
	W5BVA4	W5BVA4_WHEAT	0	1	0	0	Uncharacterized protein	TP: Signal peptide/SP: Signal peptide	ER	1	not probable	nd	nd	PF00262 Calreticulin family	IPR001580 Calreticulin/calnexin IPR009033 Calreticulin/calnexin, P domain superfamily IPR009169 Calreticulin IPR013320 Concanavalin A-like lectin/glucanase domain superfamily IPR018124 Calreticulin/calnexin, conserved site	PS00014 ER_TARGET Endoplasmic reticulum targeting sequence. PS00803 CALRETICULIN_1 Calreticulin family signature 1. PS00804 CALRETICULIN_2 Calreticulin family signature 2. PS00805 CALRETICULIN_REPEAT Calreticulin family repeated motif signature. PS50312 ASP_RICH Aspartic acid-rich region profile.
	W5ED28	W5ED28_WHEAT	0	1	0	0	Uncharacterized protein	TP: Chloroplastic/SP: Signal peptide	none	1	not probable	nd	nd	PF04137 Endoplasmic Reticulum Oxidoreductin 1 (ERO1)	IPR007266 Endoplasmic reticulum oxidoreductin 1
	W5FBQ2	W5FBQ2_WHEAT	0	1	0	0	Uncharacterized protein	TP: Chloroplastic/SP: Non-secretory protein	none	0	not probable	nd	nd	PF00571 CBS domain PF16561 Glycogen recognition site of AMP-activated protein kinase	IPR000644 CBS domain IPR014756 Immunoglobulin E-set IPR032640 AMP-activated protein kinase, glycogen-binding domain	PS51371 CBS CBS domain profile.
	W5G4R7	W5G4R7_WHEAT	0	1	0	0	Pyrophosphate--fructose 6-phosphate 1-phosphotransferase subunit alpha	TP: Chloroplastic/SP: Non-secretory protein	none	0	not probable	nd	nd	PF00365 Phosphofructokinase	IPR013981 Pyrophosphate-dependent phosphofructokinase, alpha-helical IPR011183 Pyrophosphate-dependent phosphofructokinase PfpB IPR000023 Phosphofructokinase domain
	W5G7W7	W5G7W7_WHEAT	0	1	0	0	Uncharacterized protein	TP: _/SP: Non-secretory protein	none	0	not probable	nd	nd	PF01641 SelR domain	IPR028427 Peptide methionine sulfoxide reductase IPR011057 Mss4-like superfamily IPR002579 Peptide methionine sulphoxide reductase MrsB
	A0A077RPK9	A0A077RPK9_WHEAT	1	0	0	0	Uncharacterized protein	TP: _/SP: Non-secretory protein	none	0	not probable	nd	nd	PF05383 La domain	IPR006607 Protein of unknown function DM15 IPR006630 La-type HTH domain IPR011991 ArsR-like helix-turn-helix domain	PS00016 RGD Cell attachment sequence. PS50099 PRO_RICH Proline-rich region profile. PS50961 HTH_LA La-type HTH domain profile.
	A0A077RPL6	A0A077RPL6_WHEAT	1	0	0	0	RuvB-like helicase	TP: _/SP: Non-secretory protein	none	0	not probable	nd	nd	PF06068 TIP49 C-terminus	IPR003593 AAA+ ATPase domain IPR010339 TIP49, P-loop domain IPR027238 RuvB-like IPR027417 P-loop containing nucleoside triphosphate hydrolase	PS00017 ATP_GTP_A ATP/GTP-binding site motif A (P-loop).
	A0A077RQ55	A0A077RQ55_WHEAT	1	0	0	0	Uncharacterized protein	TP: _/SP: Non-secretory protein	none	0	not probable	nd	nd	PF01585 G-patch domain	IPR000467 G-patch domain IPR000504 RNA recognition motif domain IPR003954 RNA recognition motif domain, eukaryote IPR012677 Nucleotide-binding alpha-beta plait domain superfamily IPR016967 Splicing factor, SPF45	PS50079 NLS_BP Bipartite nuclear localization signal profile. PS50102 RRM Eukaryotic RNA Recognition Motif (RRM) profile. PS50174 G_PATCH G-patch domain profile.
	A0A077RQA1	A0A077RQA1_WHEAT	1	0	0	0	Uncharacterized protein	TP: Mitochondrial/SP: Non-secretory protein	none	0	not probable	nd	nd	PF00270 DEAD/DEAH box helicase PF00271 Helicase conserved C-terminal domain	IPR000629 ATP-dependent RNA helicase DEAD-box, conserved site IPR001650 Helicase, C-terminal IPR011545 DEAD/DEAH box helicase domain IPR014001 Helicase superfamily 1/2, ATP-binding domain IPR014014 RNA helicase, DEAD-box type, Q motif IPR027417 P-loop containing nucleoside triphosphate hydrolase	PS00017 ATP_GTP_A ATP/GTP-binding site motif A (P-loop). PS00039 DEAD_ATP_HELICASE DEAD-box subfamily ATP-dependent helicases signature. PS51192 HELICASE_ATP_BIND_1 Superfamilies 1 and 2 helicase ATP-binding type-1 domain profile. PS51194 HELICASE_CTER Superfamilies 1 and 2 helicase C-terminal domain profile. PS51195 Q_MOTIF DEAD-box RNA helicase Q motif profile.
	A0A077RRK4	A0A077RRK4_WHEAT	1	0	0	0	Uncharacterized protein	TP: _/SP: Non-secretory protein	none	0	not probable	nd	nd	PF04667 cAMP-regulated phosphoprotein/endosulfine conserved region	IPR006760 Endosulphine	PS00017 ATP_GTP_A ATP/GTP-binding site motif A (P-loop).
	A0A077RTY0	A0A077RTY0_WHEAT	1	0	0	0	Uncharacterized protein	TP: Mitochondrial/SP: Non-secretory protein	none	0	not probable	nd	nd	PF10252 Casein kinase substrate phosphoprotein PP28	IPR019380 Casein kinase substrate, phosphoprotein PP28	PS50313 GLU_RICH Glutamic acid-rich region profile.
	A0A077RWU3	A0A077RWU3_WHEAT	1	0	0	0	DNA helicase	TP: Chloroplastic/SP: Non-secretory protein	none	0	not probable	nd	nd	PF17207 MCM OB domain PF14551 MCM N-terminal domain PF00493 MCM2/3/5 family	IPR001208 MCM domain IPR003593 AAA+ ATPase domain IPR004039 Rubredoxin-type fold IPR008047 Mini-chromosome maintenance complex protein 4 IPR012340 Nucleic acid-binding, OB-fold IPR018525 Mini-chromosome maintenance, conserved site IPR027417 P-loop containing nucleoside triphosphate hydrolase IPR027925 MCM N-terminal domain IPR031327 Mini-chromosome maintenance protein IPR033762 MCM OB domain	PS00016 RGD Cell attachment sequence. PS00847 MCM_1 MCM family signature. PS50051 MCM_2 MCM family domain profile.
	A0A077RXF0	A0A077RXF0_WHEAT	1	0	0	0	NADH-cytochrome b5 reductase	TP: Mitochondrial/SP: Signal peptide	mitochondrial	0	not probable	nd	nd	PF00175 Oxidoreductase NAD-binding domain PF00970 Oxidoreductase FAD-binding domain	IPR017938 Riboflavin synthase-like beta-barrel IPR001709 Flavoprotein pyridine nucleotide cytochrome reductase IPR001433 Oxidoreductase FAD/NAD(P)-binding IPR008333 Flavoprotein pyridine nucleotide cytochrome reductase-like, FAD-binding domain IPR001834 NADH:cytochrome b5 reductase-like IPR017927 FAD-binding domain, ferredoxin reductase-type	PS51384 FAD_FR Ferredoxin reductase-type FAD binding domain profile.
	A0A077RXP2	A0A077RXP2_WHEAT	1	0	0	0	Uncharacterized protein	TP: _/SP: Non-secretory protein	none	0	not probable	nd	nd	PF01920 Prefoldin subunit	IPR002777 Prefoldin beta-like IPR009053 Prefoldin
	A0A077S3J6	A0A077S3J6_WHEAT	1	0	0	0	Uncharacterized protein	TP: Chloroplastic/SP: Non-secretory protein	none	0	not probable	nd	nd	-	-	PS50310 ALA_RICH Alanine-rich region profile.
	A0A077S4M6	A0A077S4M6_WHEAT	1	0	0	0	Structural maintenance of chromosomes protein	TP: _/SP: Non-secretory protein	none	0	not probable	nd	nd	PF02463 RecF/RecN/SMC N terminal domain PF06470 SMC proteins Flexible Hinge Domain	IPR003395 RecF/RecN/SMC, N-terminal IPR010935 SMCs flexible hinge IPR024704 Structural maintenance of chromosomes protein IPR027120 Smc2, ATP-binding cassette domain IPR027417 P-loop containing nucleoside triphosphate hydrolase	PS00017 ATP_GTP_A ATP/GTP-binding site motif A (P-loop). PS00029 LEUCINE_ZIPPER Leucine zipper pattern. PS00211 ABC_TRANSPORTER_1 ABC transporters family signature.
[truncated: 1,610 more rows]
