# Supplementary material for: Cell Wall Proteome of Wheat Grain Endosperm and Outer Layers at Two Key Stages of Early Development
Source: Int J Mol Sci. 2019 Dec 29;21(1):239. doi: 10.3390/ijms21010239 (PMC6981528; doi:10.3390/ijms21010239)
Supplement: Supplementary file 1 [file ijms-21-00239-s001.zip › Supplementary Table S3.xlsx]

## Sheet: Table S3a
Supporting information Table S3a. Statistical analysis performed on the data corresponding to wheat CWPs identified at two developmental stages both in endosperm and outer layers.
List of CWPs for which the level of accumulation significantly varies according to the developmental stage and part of wheat grain. The values correspond to the ANOVA coefficients (higher abondance in red). One way ANOVA was used.
CWPs with significant effect of grain parts at 150 GDD
Protein accession		ANOVA coefficients		Functional annotation
		150 GDD		Uniprot Annotation	Functional classes	Protein families	Putative functions	CAZy annotation
Uniprot ID	ProtAnnDB ID	Endosperm	Outer layers
A0A1D6D2N0	A0A1D6D2N0_WHEAT	6.09381	5.53398	Uncharacterized protein	Miscellaneous		Acid phosphatase (class B)	/
A0A077RXY9	A0A077RXY9_WHEAT	5.38953	4.89627	Carboxypeptidase	Proteases	Ser carboxypeptidase	Ser carboxypeptidase (peptidase S10)	/
A0A1D6CTU8	A0A1D6CTU8_WHEAT	5.01673	4.55248	Uncharacterized protein	Proteins acting on cell wall polysaccharides	Glycosyl hydrolase	Arabinofuranosidase (GH127)	GH146
A0A1D5WLK2	A0A1D5WLK2_WHEAT	5.44616	5.0596	Uncharacterized protein	Proteins acting on cell wall polysaccharides	Glycosyl hydrolase	GH17	/
A0A1D5V4L3	A0A1D5V4L3_WHEAT	6.28211	5.65242	Uncharacterized protein	Proteins acting on cell wall polysaccharides	Glycosyl hydrolase	GH17	GH17
A0A1D5WLK3	A0A1D5WLK3_WHEAT	6.09765	5.72995	Uncharacterized protein	Proteins acting on cell wall polysaccharides	Glycosyl hydrolase	GH17	GH17
A0A1D6CZ62	A0A1D6CZ62_WHEAT	4.91635	4.10464	Uncharacterized protein	Proteins acting on cell wall polysaccharides	Glycosyl hydrolase	GH28	GH28
A0A1D5ZA43	A0A1D5ZA43_WHEAT	6.49132	5.10811	Uncharacterized protein	Proteins acting on cell wall polysaccharides	Glycosyl hydrolase	GH3	GH3
W5FDS3	W5FDS3_WHEAT	6.99454	6.46968	Uncharacterized protein	Proteins acting on cell wall polysaccharides	Glycosyl hydrolase	GH3	GH3
A0A1D5VFP9	A0A1D5VFP9_WHEAT	5.14238	4.60065	Uncharacterized protein	Proteins related to lipid metabolism	GDSL family	lipase acylhydrolase (GDSL family)	/
A0A1D6C1X9	A0A1D6C1X9_WHEAT	5.75424	5.31498	Uncharacterized protein	Proteins related to lipid metabolism		Lipoprotein	/
P16159	IAC16_WHEAT	5.87905	5.12186	Alpha-amylase/trypsin inhibitor CM16	Proteins with interacting domains (with protein or polysaccharides)	Alpha-amylase inhibitor	Alpha-amylase inhibitor	/
P17314	IAAC3_WHEAT	6.92141	6.28534	Alpha-amylase/trypsin inhibitor CM3	Proteins with interacting domains (with protein or polysaccharides)	Alpha-amylase inhibitor	Alpha-amylase inhibitor	/
A0A1D5SGK2	A0A1D5SGK2_WHEAT	4.86889	4.51719	Uncharacterized protein	Proteins with interacting domains (with protein or polysaccharides)	Pectin methyl esterase inhibitor (PMEi)	Plant invertase/pectin methyl esterase inhibitor (PMEI)	/
A0A1D5UKU8	A0A1D5UKU8_WHEAT	5.90118	5.34215	Uncharacterized protein	Proteins with interacting domains (with protein or polysaccharides)	Pectin methyl esterase inhibitor (PMEi)	Plant invertase/pectin methyl esterase inhibitor (PMEI)	/
A0A1D5WT88	A0A1D5WT88_WHEAT	5.77219	5.30476	Uncharacterized protein	Proteins with interacting domains (with protein or polysaccharides)	Pectin methyl esterase inhibitor (PMEi)	Plant invertase/pectin methyl esterase inhibitor (PMEI)	/
A0A1D5X1Q8	A0A1D5X1Q8_WHEAT	5.0292	4.36314	Uncharacterized protein	Proteins with interacting domains (with protein or polysaccharides)	Pectin methyl esterase inhibitor (PMEi)	Plant invertase/pectin methyl esterase inhibitor (PMEI)	/
A0A1D5YWT8	A0A1D5YWT8_WHEAT	6.3358	5.90881	Uncharacterized protein	Proteins with interacting domains (with protein or polysaccharides)	Pectin methyl esterase inhibitor (PMEi)	Plant invertase/pectin methyl esterase inhibitor (PMEI)	/
A0A1D5Z2H9	A0A1D5Z2H9_WHEAT	6.10612	4.6756	Uncharacterized protein	Proteins with interacting domains (with protein or polysaccharides)	Pectin methyl esterase inhibitor (PMEi)	Plant invertase/pectin methyl esterase inhibitor (PMEI)	/
A0A1D6C1D8	A0A1D6C1D8_WHEAT	5.80059	5.41062	Uncharacterized protein	Proteins with interacting domains (with protein or polysaccharides)	Pectin methyl esterase inhibitor (PMEi)	Plant invertase/pectin methyl esterase inhibitor (PMEI)	/
A0A1D5WF70	A0A1D5WF70_WHEAT	6.04094	5.65267	Uncharacterized protein	Proteins with interacting domains (with protein or polysaccharides)	Protease inhibitor	Inhibitor family I3 (Kunitz trypsin inhibitor)	/
A0A1D6D3Y7	A0A1D6D3Y7_WHEAT	5.44127	4.58239	Uncharacterized protein	Signaling	Fasciclin-like arabinogalactan protein (FLA)	Fasciclin-like arabinogalactan protein (FLA)	/
A0A1D5Y6E9	A0A1D5Y6E9_WHEAT	5.20902	4.71667	Uncharacterized protein	Signaling	LRR protein	Kinase	/
A0A1D5WI50	A0A1D5WI50_WHEAT	5.03937	3.88854	Uncharacterized protein	Unknown function		Expressed protein	/
A0A1D5U9K8	A0A1D5U9K8_WHEAT	6.04886	5.0485	Uncharacterized protein	Unknown function		Expressed protein (DUF538)	/
A0A1D5XJP0	A0A1D5XJP0_WHEAT	5.79503	5.33537	Uncharacterized protein	Unknown function		Protein of Unknown Function (DUF239)	/
A0A1D5YJP8	A0A1D5YJP8_WHEAT	5.87308	5.33547	Uncharacterized protein	Unknown function		Protein of Unknown Function (DUF239)	/
A0A1D6AD64	A0A1D6AD64_WHEAT	5.74622	5.54081	Uncharacterized protein	Unknown function		Protein of Unknown Function (DUF239)	/
A0A1D5V5C6	A0A1D5V5C6_WHEAT	4.88993	5.83107	Dirigent protein	Miscellaneous	Dirigent protein	Dirigent protein	/
A0A1D5V5C8	A0A1D5V5C8_WHEAT	4.93589	5.83032	Dirigent protein	Miscellaneous	Dirigent protein	Dirigent protein	/
A0A1D5WJ48	A0A1D5WJ48_WHEAT	4.58953	5.51146	Dirigent protein	Miscellaneous	Dirigent protein	Dirigent protein	/
Q8S4P7	Q8S4P7_WHEAT	4.93483	5.74095	Thaumatin-like protein	Miscellaneous	Thaumatin	Thaumatin (PR5)	/
A0A1D6CBS3	A0A1D6CBS3_WHEAT	4.51111	5.49477	Uncharacterized protein	Miscellaneous	Thaumatin	Thaumatin (PR5)	/
W5FN32	W5FN32_WHEAT	4.62062	5.51433	Uncharacterized protein	Miscellaneous	Thaumatin	Thaumatin (PR5)	/
A0A1D5VFD4	A0A1D5VFD4_WHEAT	5.89752	6.15771	Uncharacterized protein	Miscellaneous	Thaumatin	Thaumatin (PR5)	GH152
A0A1D6CQ12	A0A1D6CQ12_WHEAT	5.25165	6.20902	Uncharacterized protein	Miscellaneous	Thaumatin	Thaumatin (PR5)	GH152
A0A1D6DD47	A0A1D6DD47_WHEAT	5.69335	6.20662	Uncharacterized protein	Miscellaneous	Thaumatin	Thaumatin (PR5)	GH152
A0A1D5TJ68	A0A1D5TJ68_WHEAT	4.61288	5.55098	Uncharacterized protein	Oxido-reductases		Glucooligosaccharide/Chitooligosaccharide oxydase	/
A0A1D6CA53	A0A1D6CA53_WHEAT	5.09467	5.48634	Uncharacterized protein	Oxido-reductases		Glucooligosaccharide/Chitooligosaccharide oxydase	AA7
A0A1D6CQK3	A0A1D6CQK3_WHEAT	4.68771	5.25033	Uncharacterized protein	Oxido-reductases		Glucooligosaccharide/Chitooligosaccharide oxydase	AA7
A0A1D5Y1E2	A0A1D5Y1E2_WHEAT	4.93485	6.64189	Uncharacterized protein	Proteases	Asp protease	Asp protease (peptidase A1)	/
A0A1D6S0D2	A0A1D6S0D2_WHEAT	4.82615	5.92472	Uncharacterized protein	Proteases	Asp protease	Asp protease (peptidase A1)	/
A0A1D6DIR1	A0A1D6DIR1_WHEAT	4.6998	5.81243	Uncharacterized protein	Proteases	Cys protease	Cys protease (papain family) (Peptidase family C1A)	/
W5BFI4	W5BFI4_WHEAT	4.65288	5.38258	Uncharacterized protein	Proteases	Cys protease	Peptidase family C13 (legumain family)	/
A0A1D5UUT9	A0A1D5UUT9_WHEAT	3.96616	5.02438	Carboxypeptidase	Proteases	Ser carboxypeptidase	Ser carboxypeptidase (peptidase S10)	/
A0A1D6BMN6	A0A1D6BMN6_WHEAT	4.57652	5.22694	Carboxypeptidase	Proteases	Ser carboxypeptidase	Ser carboxypeptidase (peptidase S10)	/
A0A1D6C2C9	A0A1D6C2C9_WHEAT	4.51829	5.30875	Carboxypeptidase	Proteases	Ser carboxypeptidase	Ser carboxypeptidase (peptidase S10)	/
W5ECS4	W5ECS4_WHEAT	4.86814	5.15929	Carboxypeptidase	Proteases	Ser carboxypeptidase	Ser carboxypeptidase (peptidase S10)	/
A0A1D5ZWJ5	A0A1D5ZWJ5_WHEAT	5.16786	5.51961	Uncharacterized protein	Proteases	Ser protease	Ser protease (subtilisin) (Peptidase family S8)	/
A0A1D6ABC9	A0A1D6ABC9_WHEAT	4.40336	5.75123	Uncharacterized protein	Proteases	Ser protease	Ser protease (subtilisin) (Peptidase family S8)	/
A0A1D5TAQ4	A0A1D5TAQ4_WHEAT	4.12607	5.30048	Pectin acetylesterase	Proteins acting on cell wall polysaccharides	Carbohydrate esterase	PAE	/
A0A1D5V9K5	A0A1D5V9K5_WHEAT	4.22538	5.62225	Pectin acetylesterase	Proteins acting on cell wall polysaccharides	Carbohydrate esterase	PAE	/
A0A1D5YNX9	A0A1D5YNX9_WHEAT	4.11347	4.89809	Uncharacterized protein	Proteins acting on cell wall polysaccharides	Expansin	Expansin	/
A0A1D5X259	A0A1D5X259_WHEAT	4.96751	6.44304	Uncharacterized protein	Proteins acting on cell wall polysaccharides	Glycosyl hydrolase	Arabinofuranosidase	GH51
A0A1D6BME6	A0A1D6BME6_WHEAT	4.54758	5.7502	Uncharacterized protein	Proteins acting on cell wall polysaccharides	Glycosyl hydrolase	Arabinofuranosidase (GH127)	GH146
A0A1D6CTU9	A0A1D6CTU9_WHEAT	5.25009	5.96118	Uncharacterized protein	Proteins acting on cell wall polysaccharides	Glycosyl hydrolase	Arabinofuranosidase (GH127)	GH146
I3NM30	I3NM30_WHEAT	5.37114	6.24293	Putative non-cyanogenic beta-glucosidase	Proteins acting on cell wall polysaccharides	Glycosyl hydrolase	GH1	GH1
A0A1D5UDF3	A0A1D5UDF3_WHEAT	5.06039	5.98209	Uncharacterized protein	Proteins acting on cell wall polysaccharides	Glycosyl hydrolase	GH1	GH1
A0A1D5V0T8	A0A1D5V0T8_WHEAT	4.94072	5.8287	Uncharacterized protein	Proteins acting on cell wall polysaccharides	Glycosyl hydrolase	GH1	GH1
W5EDY1	W5EDY1_WHEAT	4.84998	5.63901	Uncharacterized protein	Proteins acting on cell wall polysaccharides	Glycosyl hydrolase	GH1	GH1
A0A1D5YGG2	A0A1D5YGG2_WHEAT	4.23023	5.53527	Uncharacterized protein	Proteins acting on cell wall polysaccharides	Glycosyl hydrolase	GH17	/
A0A1D5ZLL7	A0A1D5ZLL7_WHEAT	4.71816	5.50627	Uncharacterized protein	Proteins acting on cell wall polysaccharides	Glycosyl hydrolase	GH17	/
A0A1D6RY72	A0A1D6RY72_WHEAT	4.50085	5.11953	Uncharacterized protein	Proteins acting on cell wall polysaccharides	Glycosyl hydrolase	GH17	/
A0A1D5ZJB0	A0A1D5ZJB0_WHEAT	4.70771	5.75412	Uncharacterized protein	Proteins acting on cell wall polysaccharides	Glycosyl hydrolase	GH18	/
W4ZUV9	W4ZUV9_WHEAT	5.14449	5.52394	Beta-hexosaminidase	Proteins acting on cell wall polysaccharides	Glycosyl hydrolase	GH20	GH20
A0A1D6DBZ8	A0A1D6DBZ8_WHEAT	5.18901	5.67736	Uncharacterized protein	Proteins acting on cell wall polysaccharides	Glycosyl hydrolase	GH28	GH28
W5ASR9	W5ASR9_WHEAT	4.62604	5.49875	Uncharacterized protein	Proteins acting on cell wall polysaccharides	Glycosyl hydrolase	GH28	GH28
A0A1D6B9B7	A0A1D6B9B7_WHEAT	5.66605	6.02076	Uncharacterized protein	Proteins acting on cell wall polysaccharides	Glycosyl hydrolase	GH3	GH3
A0A077RPE6	A0A077RPE6_WHEAT	4.21861	5.32092	Uncharacterized protein	Proteins acting on cell wall polysaccharides	Glycosyl hydrolase	GH31	GH31
A0A1D5UQE9	A0A1D5UQE9_WHEAT	4.9978	5.78284	Uncharacterized protein	Proteins acting on cell wall polysaccharides	Glycosyl hydrolase	GH31	GH31
A0A1D5WSS5	A0A1D5WSS5_WHEAT	4.76853	5.45127	Uncharacterized protein	Proteins acting on cell wall polysaccharides	Glycosyl hydrolase	GH31	GH31
A0A1D6CGP3	A0A1D6CGP3_WHEAT	5.38959	6.02006	Uncharacterized protein	Proteins acting on cell wall polysaccharides	Glycosyl hydrolase	GH79	/
A0A1D6BTM1	A0A1D6BTM1_WHEAT	4.8397	5.63634	Uncharacterized protein	Proteins acting on cell wall polysaccharides	Glycosyl hydrolase	GH79	GH79
A0A1D5T4H7	A0A1D5T4H7_WHEAT	4.77744	5.30005	Endoglucanase	Proteins acting on cell wall polysaccharides	Glycosyl hydrolase	GH9	GH9
A0A1D5YGC1	A0A1D5YGC1_WHEAT	4.62334	6.06343	Endoglucanase	Proteins acting on cell wall polysaccharides	Glycosyl hydrolase	GH9	GH9
W5A7U9	W5A7U9_WHEAT	4.92964	5.69824	Endoglucanase	Proteins acting on cell wall polysaccharides	Glycosyl hydrolase	GH9	GH9
A0A1D5WSP6	A0A1D5WSP6_WHEAT	4.8907	5.22163	Uncharacterized protein	Proteins acting on cell wall polysaccharides	PNGase A	Peptide-N4-(N-acetyl-beta-glucosaminyl) asparagine amidase A	/
A0A1D6CZA3	A0A1D6CZA3_WHEAT	4.44753	5.74446	Uncharacterized protein	Proteins related to lipid metabolism	GDSL family	lipase acylhydrolase (GDSL family)	/
W5DMR0	W5DMR0_WHEAT	4.57964	6.44729	Uncharacterized protein	Proteins related to lipid metabolism	GDSL family	lipase acylhydrolase (GDSL family)	/
A0A1D6BDW7	A0A1D6BDW7_WHEAT	4.52053	5.858	Uncharacterized protein	Proteins related to lipid metabolism	GDSL family	lipase acylhydrolase (GDSL family)	CE16
A0A1D6AML5	A0A1D6AML5_WHEAT	5.26558	5.52353	Uncharacterized protein	Proteins with interacting domains (with protein or polysaccharides)	LRR protein	Expressed protein (LRR domains)	/
A0A1D6AZT2	A0A1D6AZT2_WHEAT	4.82959	5.62644	Uncharacterized protein	Proteins with interacting domains (with protein or polysaccharides)	LRR protein	Expressed protein (LRR domains)	/
A0A1D5SIN3	A0A1D5SIN3_WHEAT	5.05276	5.22726	Uncharacterized protein	Proteins with interacting domains (with protein or polysaccharides)	Pectin methyl esterase inhibitor (PMEi)	Plant invertase/pectin methyl esterase inhibitor (PMEI)	/
A0A1D5VA50	A0A1D5VA50_WHEAT	4.51101	5.23645	Uncharacterized protein	Proteins with interacting domains (with protein or polysaccharides)	Pectin methyl esterase inhibitor (PMEi)	Plant invertase/pectin methyl esterase inhibitor (PMEI)	/
A0A1D5TBK8	A0A1D5TBK8_WHEAT	4.56926	5.47633	Cysteine proteinase inhibitor	Proteins with interacting domains (with protein or polysaccharides)	Protease inhibitor	Protease inhibitor family I25 (cystatin)	/
A0A1D5RXW7	A0A1D5RXW7_WHEAT	4.66325	5.33687	Uncharacterized protein	Unknown function		Expressed protein (DUF538)	/
A0A1D5TLG6	A0A1D5TLG6_WHEAT	5.56737	6.13886	Uncharacterized protein	Unknown function		Expressed protein (DUF538)	/
A0A1D5V1M6	A0A1D5V1M6_WHEAT	4.47942	4.79158	Uncharacterized protein	Unknown function		Protein of Unknown Function (DUF239)	/
88

## Sheet: Table S3b
Supporting information Table S3b. Statistical analysis performed on the data corresponding to wheat CWPs identified at two developmental stages both in endosperm and outer layers.
List of CWPs for which the level of accumulation significantly varies according to the developmental stage and part of wheat grain. The values correspond to the ANOVA coefficients (higher abondance in red). One way ANOVA was used.
CWPs with significant effect of grain parts at 250 GDD
Protein accession		ANOVA coefficients		Functional annotation
		250 GDD		Uniprot Annotation	Functional classes	Protein families	Putative functions	CAZy annotation
Uniprot ID	ProtAnnDB ID	Endosperm	Outer layers
A0A1D6RGQ9	A0A1D6RGQ9_WHEAT	4.83525	4.63309	Uncharacterized protein	Miscellaneous	Thaumatin	Thaumatin (PR5)	/
A0A1D5WYI6	A0A1D5WYI6_WHEAT	5.96749	5.49137	Uncharacterized protein	Miscellaneous		Acid phosphatase (class B)	/
A0A1D5VWK9	A0A1D5VWK9_WHEAT	4.89763	4.52813	Peroxidase	Oxido-reductases	Peroxidase	Class III Peroxidase	AA2
A0A1D6CA53	A0A1D6CA53_WHEAT	5.43542	5.32653	Uncharacterized protein	Oxido-reductases		Glucooligosaccharide/Chitooligosaccharide oxydase	AA7
W5EFT2	W5EFT2_WHEAT	6.33873	5.95212	Uncharacterized protein	Oxido-reductases		Thiol reductase (GILT family)	/
A0A1D5TPJ5	A0A1D5TPJ5_WHEAT	5.21684	4.58673	Uncharacterized protein	Proteases	Asp protease	Asp protease (peptidase A1)	/
A0A1D6RYR6	A0A1D6RYR6_WHEAT	6.16242	4.87303	Uncharacterized protein	Proteases	Asp protease	Asp protease (peptidase A1)	/
A0A1D5Y6C5	A0A1D5Y6C5_WHEAT	6.14554	4.69709	Uncharacterized protein	Proteases	Cys protease	Cys protease (papain family) (Peptidase family C1A)	/
A0A1D6CY97	A0A1D6CY97_WHEAT	5.5817	4.67525	Uncharacterized protein	Proteases	Cys protease	Cys protease (papain family) (Peptidase family C1A)	/
W5AC96	W5AC96_WHEAT	6.14365	4.83015	Carboxypeptidase	Proteases	Ser carboxypeptidase	Ser carboxypeptidase (peptidase S10)	/
A0A1D6APZ0	A0A1D6APZ0_WHEAT	5.21657	4.40435	Uncharacterized protein	Proteases	Ser protease	Ser protease (subtilisin) (Peptidase family S8)	/
A0A1D6CE17	A0A1D6CE17_WHEAT	5.01599	4.57076	Uncharacterized protein	Proteases	Ser protease	Ser protease (subtilisin) (Peptidase family S8)	/
A0A1D5W5J6	A0A1D5W5J6_WHEAT	6.7996	6.57875	Uncharacterized protein	Proteins acting on cell wall polysaccharides	Glycosyl hydrolase	GH17	GH17
A0A1D6CZ62	A0A1D6CZ62_WHEAT	5.1305	4.3865	Uncharacterized protein	Proteins acting on cell wall polysaccharides	Glycosyl hydrolase	GH28	GH28
W5ASR9	W5ASR9_WHEAT	5.45233	4.40562	Uncharacterized protein	Proteins acting on cell wall polysaccharides	Glycosyl hydrolase	GH28	GH28
A0A1D6S669	A0A1D6S669_WHEAT	5.6214	4.97771	Uncharacterized protein	Proteins acting on cell wall polysaccharides	Glycosyl hydrolase	GH29	GH29
A0A1D5YPC2	A0A1D5YPC2_WHEAT	6.943	6.67157	Uncharacterized protein	Proteins acting on cell wall polysaccharides	Glycosyl hydrolase	GH3	GH3
A0A1D5ZA43	A0A1D5ZA43_WHEAT	7.01801	6.16503	Uncharacterized protein	Proteins acting on cell wall polysaccharides	Glycosyl hydrolase	GH3	GH3
W5FDS3	W5FDS3_WHEAT	6.96951	6.66952	Uncharacterized protein	Proteins acting on cell wall polysaccharides	Glycosyl hydrolase	GH3	GH3
A0A1D6BMS5	A0A1D6BMS5_WHEAT	7.53845	5.31279	Uncharacterized protein	Proteins acting on cell wall polysaccharides	Glycosyl hydrolase	GH31	/
A0A1D6ADY9	A0A1D6ADY9_WHEAT	6.24003	5.60015	Endoglucanase	Proteins acting on cell wall polysaccharides	Glycosyl hydrolase	GH9	GH9
W5A7U9	W5A7U9_WHEAT	5.71118	5.17012	Endoglucanase	Proteins acting on cell wall polysaccharides	Glycosyl hydrolase	GH9	GH9
A0A1D6AW44	A0A1D6AW44_WHEAT	5.91578	5.10031	Uncharacterized protein	Proteins acting on cell wall polysaccharides	Glycosyl hydrolase	GH9	GH9
Q10464	PUIB_WHEAT	6.24881	5.56329	Puroindoline-B	Proteins related to lipid metabolism	Lipid transfer protein (LTP)	Lipid transfer protein/trypsin alpha-amylase inhibitor	/
A0A1D5XMK2	A0A1D5XMK2_WHEAT	6.84003	6.26058	Uncharacterized protein	Proteins related to lipid metabolism	Lipid transfer protein (LTP)	Lipid transfer protein/trypsin alpha-amylase inhibitor	/
A0A1D5SDJ4	A0A1D5SDJ4_WHEAT	5.26182	4.90006	Uncharacterized protein	Proteins with interacting domains (with protein or polysaccharides)	LRR protein	Expressed protein (LRR domains)	/
A0A1D6SB15	A0A1D6SB15_WHEAT	5.77205	5.26519	Uncharacterized protein	Proteins with interacting domains (with protein or polysaccharides)	LRR protein	Expressed protein (LRR domains)	/
A0A1D5RPN8	A0A1D5RPN8_WHEAT	5.47846	5.14233	Uncharacterized protein	Proteins with interacting domains (with protein or polysaccharides)	Pectin methyl esterase inhibitor (PMEi)	Plant invertase/pectin methyl esterase inhibitor (PMEI)	/
A0A1D5TGJ6	A0A1D5TGJ6_WHEAT	6.06437	5.34451	Uncharacterized protein	Proteins with interacting domains (with protein or polysaccharides)	Pectin methyl esterase inhibitor (PMEi)	Plant invertase/pectin methyl esterase inhibitor (PMEI)	/
A0A1D5U5C4	A0A1D5U5C4_WHEAT	5.76254	5.01272	Uncharacterized protein	Proteins with interacting domains (with protein or polysaccharides)	Pectin methyl esterase inhibitor (PMEi)	Plant invertase/pectin methyl esterase inhibitor (PMEI)	/
A0A1D5UKU8	A0A1D5UKU8_WHEAT	6.17921	5.23904	Uncharacterized protein	Proteins with interacting domains (with protein or polysaccharides)	Pectin methyl esterase inhibitor (PMEi)	Plant invertase/pectin methyl esterase inhibitor (PMEI)	/
A0A1D5VLJ2	A0A1D5VLJ2_WHEAT	5.28923	5.04456	Uncharacterized protein	Proteins with interacting domains (with protein or polysaccharides)	Pectin methyl esterase inhibitor (PMEi)	Plant invertase/pectin methyl esterase inhibitor (PMEI)	/
A0A1D5WXI5	A0A1D5WXI5_WHEAT	5.77829	5.51414	Uncharacterized protein	Proteins with interacting domains (with protein or polysaccharides)	Pectin methyl esterase inhibitor (PMEi)	Plant invertase/pectin methyl esterase inhibitor (PMEI)	/
A0A1D5WXI8	A0A1D5WXI8_WHEAT	5.69422	5.34787	Uncharacterized protein	Proteins with interacting domains (with protein or polysaccharides)	Pectin methyl esterase inhibitor (PMEi)	Plant invertase/pectin methyl esterase inhibitor (PMEI)	/
A0A1D5X1Q8	A0A1D5X1Q8_WHEAT	4.8446	4.42152	Uncharacterized protein	Proteins with interacting domains (with protein or polysaccharides)	Pectin methyl esterase inhibitor (PMEi)	Plant invertase/pectin methyl esterase inhibitor (PMEI)	/
A0A1D5YWT8	A0A1D5YWT8_WHEAT	6.48468	6.03209	Uncharacterized protein	Proteins with interacting domains (with protein or polysaccharides)	Pectin methyl esterase inhibitor (PMEi)	Plant invertase/pectin methyl esterase inhibitor (PMEI)	/
A0A1D5Z2H9	A0A1D5Z2H9_WHEAT	5.41004	4.38603	Uncharacterized protein	Proteins with interacting domains (with protein or polysaccharides)	Pectin methyl esterase inhibitor (PMEi)	Plant invertase/pectin methyl esterase inhibitor (PMEI)	/
A0A1D6D3Y7	A0A1D6D3Y7_WHEAT	5.20443	4.65811	Uncharacterized protein	Proteins with interacting domains (with protein or polysaccharides)	Pectin methyl esterase inhibitor (PMEi)	Plant invertase/pectin methyl esterase inhibitor (PMEI)	/
W5DV02	W5DV02_WHEAT	5.82683	5.1472	Uncharacterized protein	Proteins with interacting domains (with protein or polysaccharides)	Pectin methyl esterase inhibitor (PMEi)	Plant invertase/pectin methyl esterase inhibitor (PMEI)	/
A0A080YTV0	A0A080YTV0_WHEAT	5.43121	5.16497	Uncharacterized protein	Proteins with interacting domains (with protein or polysaccharides)	Protease inhibitor	Inhibitor family I3 (Kunitz trypsin inhibitor)	/
A0A1D5TD52	A0A1D5TD52_WHEAT	5.19374	4.41773	Uncharacterized protein	Proteins with interacting domains (with protein or polysaccharides)	Protease inhibitor	Inhibitor family I3 (Kunitz trypsin inhibitor)	/
A0A1D5WF70	A0A1D5WF70_WHEAT	6.09192	5.63919	Uncharacterized protein	Proteins with interacting domains (with protein or polysaccharides)	Protease inhibitor	Inhibitor family I3 (Kunitz trypsin inhibitor)	/
A0A1D5XG58	A0A1D5XG58_WHEAT	5.13868	4.43045	Uncharacterized protein	Unknown function		Expressed protein (cupin domain)	/
A0A1D5XVS4	A0A1D5XVS4_WHEAT	5.63202	4.94664	Uncharacterized protein	Unknown function		Expressed protein (cupin domain)	/
A0A1D5XJP0	A0A1D5XJP0_WHEAT	5.83703	5.11663	Uncharacterized protein	Unknown function		Protein of Unknown Function (DUF239)	/
A0A1D5YJP8	A0A1D5YJP8_WHEAT	5.69305	5.1591	Uncharacterized protein	Unknown function		Protein of Unknown Function (DUF239)	/
A0A1D6AD64	A0A1D6AD64_WHEAT	5.79125	5.46675	Uncharacterized protein	Unknown function		Protein of Unknown Function (DUF239)	/
A0A1D6S2V0	A0A1D6S2V0_WHEAT	5.18383	6.10641	Dirigent protein	Miscellaneous	Dirigent protein	Dirigent protein	/
Q8S4P7	Q8S4P7_WHEAT	4.42252	5.96056	Thaumatin-like protein	Miscellaneous	Thaumatin	Thaumatin (PR5)	/
A0A1D6CBS3	A0A1D6CBS3_WHEAT	4.54192	5.92185	Uncharacterized protein	Miscellaneous	Thaumatin	Thaumatin (PR5)	/
W5FM48	W5FM48_WHEAT	5.25854	6.23412	Uncharacterized protein	Miscellaneous	Thaumatin	Thaumatin (PR5)	/
W5FN32	W5FN32_WHEAT	4.4073	5.7277	Uncharacterized protein	Miscellaneous	Thaumatin	Thaumatin (PR5)	/
A0A1D6D2N0	A0A1D6D2N0_WHEAT	6.3861	5.95652	Uncharacterized protein	Miscellaneous		Acid phosphatase (class B)	/
W4ZWP5	W4ZWP5_WHEAT	5.16126	5.78605	Peroxidase	Oxido-reductases	Peroxidase	Class III Peroxidase	AA2
A0A1D6CQK3	A0A1D6CQK3_WHEAT	5.06852	5.2537	Uncharacterized protein	Oxido-reductases		Glucooligosaccharide/Chitooligosaccharide oxydase	AA7
A0A1D5SEL0	A0A1D5SEL0_WHEAT	4.76255	5.40672	Uncharacterized protein	Proteases	Asp protease	Asp protease (peptidase A1)	/
A0A1D5V294	A0A1D5V294_WHEAT	5.55403	5.71393	Uncharacterized protein	Proteases	Asp protease	Asp protease (peptidase A1)	/
A0A1D5Y1E2	A0A1D5Y1E2_WHEAT	4.67539	6.57496	Uncharacterized protein	Proteases	Asp protease	Asp protease (peptidase A1)	/
A0A1D6D9R8	A0A1D6D9R8_WHEAT	5.55596	6.05942	Uncharacterized protein	Proteases	Asp protease	Asp protease (peptidase A1)	/
W5EKT5	W5EKT5_WHEAT	4.34071	5.05898	Uncharacterized protein	Proteases	Asp protease	Asp protease (peptidase A1)	/
A0A1D5T985	A0A1D5T985_WHEAT	4.31709	4.95161	Uncharacterized protein	Proteases	Cys protease	Peptidase family C13 (legumain family)	/
A0A1D6A854	A0A1D6A854_WHEAT	5.06098	5.67565	Uncharacterized protein	Proteases	Cys protease	Peptidase family C13 (legumain family)	/
A0A1D5RSR8	A0A1D5RSR8_WHEAT	5.21961	6.07286	Carboxypeptidase	Proteases	Ser carboxypeptidase	Ser carboxypeptidase (peptidase S10)	/
A0A1D5SR02	A0A1D5SR02_WHEAT	5.58385	6.13977	Carboxypeptidase	Proteases	Ser carboxypeptidase	Ser carboxypeptidase (peptidase S10)	/
A0A1D6BMN6	A0A1D6BMN6_WHEAT	4.44615	4.96891	Carboxypeptidase	Proteases	Ser carboxypeptidase	Ser carboxypeptidase (peptidase S10)	/
A0A1D5ZWJ5	A0A1D5ZWJ5_WHEAT	4.86277	5.33451	Uncharacterized protein	Proteases	Ser protease	Ser protease (subtilisin) (Peptidase family S8)	/
A0A1D6ABC9	A0A1D6ABC9_WHEAT	4.49659	6.14249	Uncharacterized protein	Proteases	Ser protease	Ser protease (subtilisin) (Peptidase family S8)	/
A0A1D6AL50	A0A1D6AL50_WHEAT	4.49731	5.96102	Uncharacterized protein	Proteases	Ser protease	Ser protease (subtilisin) (Peptidase family S8)	/
A0A1D5V9K5	A0A1D5V9K5_WHEAT	4.6945	5.51313	Pectin acetylesterase	Proteins acting on cell wall polysaccharides	Carbohydrate esterase	PAE	/
A0A1D5WCS2	A0A1D5WCS2_WHEAT	5.58402	5.44486	Pectinesterase	Proteins acting on cell wall polysaccharides	Carbohydrate esterase	PME	CE8
A0A1D5X259	A0A1D5X259_WHEAT	5.32336	6.07526	Uncharacterized protein	Proteins acting on cell wall polysaccharides	Glycosyl hydrolase	Arabinofuranosidase	GH51
A0A1D6CTU9	A0A1D6CTU9_WHEAT	4.87358	5.79181	Uncharacterized protein	Proteins acting on cell wall polysaccharides	Glycosyl hydrolase	Arabinofuranosidase (GH127)	GH146
I3NM30	I3NM30_WHEAT	5.40181	5.92054	Putative non-cyanogenic beta-glucosidase	Proteins acting on cell wall polysaccharides	Glycosyl hydrolase	GH1	GH1
A0A1D5UDF3	A0A1D5UDF3_WHEAT	5.12809	5.88706	Uncharacterized protein	Proteins acting on cell wall polysaccharides	Glycosyl hydrolase	GH1	GH1
A0A1D5V0T8	A0A1D5V0T8_WHEAT	5.45474	5.94073	Uncharacterized protein	Proteins acting on cell wall polysaccharides	Glycosyl hydrolase	GH1	GH1
A0A1D5UF02	A0A1D5UF02_WHEAT	4.62654	5.15855	Uncharacterized protein	Proteins acting on cell wall polysaccharides	Glycosyl hydrolase	GH17	/
A0A1D5YGG2	A0A1D5YGG2_WHEAT	4.73095	5.66218	Uncharacterized protein	Proteins acting on cell wall polysaccharides	Glycosyl hydrolase	GH17	/
A0A1D5ZLL7	A0A1D5ZLL7_WHEAT	4.5793	5.35182	Uncharacterized protein	Proteins acting on cell wall polysaccharides	Glycosyl hydrolase	GH17	/
A0A1D6RY72	A0A1D6RY72_WHEAT	4.60088	5.12237	Uncharacterized protein	Proteins acting on cell wall polysaccharides	Glycosyl hydrolase	GH17	/
A0A1D5Z867	A0A1D5Z867_WHEAT	5.22508	5.91046	Uncharacterized protein	Proteins acting on cell wall polysaccharides	Glycosyl hydrolase	GH18	/
A0A1D5ZJB0	A0A1D5ZJB0_WHEAT	4.92906	5.79644	Uncharacterized protein	Proteins acting on cell wall polysaccharides	Glycosyl hydrolase	GH18	/
A0A1D6BR51	A0A1D6BR51_WHEAT	5.053	6.02816	Uncharacterized protein	Proteins acting on cell wall polysaccharides	Glycosyl hydrolase	GH19	/
A0A1D6BR50	A0A1D6BR50_WHEAT	5.02561	5.86724	Uncharacterized protein	Proteins acting on cell wall polysaccharides	Glycosyl hydrolase	GH19	GH19
A0A1D6D852	A0A1D6D852_WHEAT	6.18865	6.72452	Uncharacterized protein	Proteins acting on cell wall polysaccharides	Glycosyl hydrolase	GH19	GH19
W4ZUV9	W4ZUV9_WHEAT	5.20096	5.5179	Beta-hexosaminidase	Proteins acting on cell wall polysaccharides	Glycosyl hydrolase	GH20	GH20
A0A1D6DBZ8	A0A1D6DBZ8_WHEAT	5.12212	5.44726	Uncharacterized protein	Proteins acting on cell wall polysaccharides	Glycosyl hydrolase	GH28	GH28
A0A1D5Z3J4	A0A1D5Z3J4_WHEAT	5.84925	6.32096	Uncharacterized protein	Proteins acting on cell wall polysaccharides	Glycosyl hydrolase	GH29	GH29
A0A1D5VTK9	A0A1D5VTK9_WHEAT	4.84118	5.11312	Uncharacterized protein	Proteins acting on cell wall polysaccharides	Glycosyl hydrolase	GH3	GH3
A0A1D6B9B7	A0A1D6B9B7_WHEAT	5.25734	5.98227	Uncharacterized protein	Proteins acting on cell wall polysaccharides	Glycosyl hydrolase	GH3	GH3
A0A1D5WSS5	A0A1D5WSS5_WHEAT	4.51351	5.15643	Uncharacterized protein	Proteins acting on cell wall polysaccharides	Glycosyl hydrolase	GH31	GH31
A0A1D6CGP3	A0A1D6CGP3_WHEAT	5.43261	5.92935	Uncharacterized protein	Proteins acting on cell wall polysaccharides	Glycosyl hydrolase	GH79	/
A0A1D6BTM1	A0A1D6BTM1_WHEAT	5.23613	5.65308	Uncharacterized protein	Proteins acting on cell wall polysaccharides	Glycosyl hydrolase	GH79	GH79
A0A1D5U0P4	A0A1D5U0P4_WHEAT	5.63958	6.09239	Uncharacterized protein	Proteins related to lipid metabolism	Lipid transfer protein (LTP)	Lipid transfer protein/trypsin alpha-amylase inhibitor	/
A0A1D5US27	A0A1D5US27_WHEAT	4.71082	5.3526	Uncharacterized protein	Proteins related to lipid metabolism	Lipid transfer protein (LTP)	Lipid transfer protein/trypsin alpha-amylase inhibitor	/
A0A1D6CFS5	A0A1D6CFS5_WHEAT	4.88641	5.54486	Uncharacterized protein	Proteins related to lipid metabolism		Glycerophosphoryl diester phosphodiesterase	/
A0A1D6AZT2	A0A1D6AZT2_WHEAT	5.07912	6.07148	Uncharacterized protein	Proteins with interacting domains (with protein or polysaccharides)	LRR protein	Expressed protein (LRR domains)	/
A0A1D5TGJ7	A0A1D5TGJ7_WHEAT	5.14636	5.34372	Uncharacterized protein	Proteins with interacting domains (with protein or polysaccharides)	Pectin methyl esterase inhibitor (PMEi)	Plant invertase/pectin methyl esterase inhibitor (PMEI)	/
A0A1D5TLE0	A0A1D5TLE0_WHEAT	4.50348	5.49429	Uncharacterized protein	Proteins with interacting domains (with protein or polysaccharides)	Pectin methyl esterase inhibitor (PMEi)	Plant invertase/pectin methyl esterase inhibitor (PMEI)	/
A0A1D6BK49	A0A1D6BK49_WHEAT	4.57973	5.02417	Uncharacterized protein	Proteins with interacting domains (with protein or polysaccharides)	Pectin methyl esterase inhibitor (PMEi)	Plant invertase/pectin methyl esterase inhibitor (PMEI)	/
A0A1D6DDR6	A0A1D6DDR6_WHEAT	5.48333	5.71603	Uncharacterized protein	Proteins with interacting domains (with protein or polysaccharides)	Pectin methyl esterase inhibitor (PMEi)	Plant invertase/pectin methyl esterase inhibitor (PMEI)	/
W5FPD2	W5FPD2_WHEAT	5.05236	5.73814	Uncharacterized protein	Proteins with interacting domains (with protein or polysaccharides)	Pectin methyl esterase inhibitor (PMEi)	Plant invertase/pectin methyl esterase inhibitor (PMEI)	/
W5HYG3	W5HYG3_WHEAT	5.48607	5.77862	Uncharacterized protein	Proteins with interacting domains (with protein or polysaccharides)	Pectin methyl esterase inhibitor (PMEi)	Plant invertase/pectin methyl esterase inhibitor (PMEI)	/
A0A1D6D3X7	A0A1D6D3X7_WHEAT	5.49175	6.10093	Uncharacterized protein	Signaling	Fasciclin-like arabinogalactan protein (FLA)	Fasciclin-like arabinogalactan protein (FLA)	/
W5I1Q4	W5I1Q4_WHEAT	4.81855	5.33808	Uncharacterized protein	Unknown function		Expressed protein (cupin domain)	/
104

## Sheet: Table S3c
Supporting information Table S3c. Statistical analysis performed on the data corresponding to wheat CWPs identified at two developmental stages both in endosperm and outer layers.
List of CWPs for which the level of accumulation significantly varies according to the developmental stage and part of wheat grain. The values correspond to the ANOVA coefficients (higher abondance in red). One way ANOVA was used.
CWPs with significant effect of developmental stage in endosperm
Protein accession		ANOVA coefficients		Functional annotation
		Endosperm		Uniprot Annotation	Functional classes	Protein families	Putative functions	CAZy annotation
Uniprot ID	ProtAnnDB ID	150 GDD	250 GDD
W5FM48	W5FM48_WHEAT	5.52536	5.25854	Uncharacterized protein	Miscellaneous	Thaumatin	Thaumatin (PR5)	/
A0A1D5VFD4	A0A1D5VFD4_WHEAT	5.89752	5.5165	Uncharacterized protein	Miscellaneous	Thaumatin	Thaumatin (PR5)	GH152
A0A077RUS5	A0A077RUS5_WHEAT	5.80736	4.98079	Uncharacterized protein	Oxido-reductases	Blue copper binding	Plastocyanin	/
A0A1D5T996	A0A1D5T996_WHEAT	5.50498	5.14198	Uncharacterized protein	Oxido-reductases	Blue copper binding	Plastocyanin	/
A0A1D5T9G2	A0A1D5T9G2_WHEAT	4.84811	3.59143	Uncharacterized protein	Oxido-reductases	Multicopper oxidase	Multicopper oxidase	AA1
A0A1D6D9R8	A0A1D6D9R8_WHEAT	5.87276	5.55596	Uncharacterized protein	Proteases	Asp protease	Asp protease (peptidase A1)	/
A0A1D5RSR8	A0A1D5RSR8_WHEAT	5.61683	5.21961	Carboxypeptidase	Proteases	Ser carboxypeptidase	Ser carboxypeptidase (peptidase S10)	/
A0A1D5TLF0	A0A1D5TLF0_WHEAT	4.87329	4.38226	Uncharacterized protein	Proteases	Ser protease	Ser protease (subtilisin) (Peptidase family S8)	/
A0A1D5Z3D0	A0A1D5Z3D0_WHEAT	5.39024	4.54531	Uncharacterized protein	Proteases	Ser protease	Ser protease (subtilisin) (Peptidase family S8)	/
A0A1D6BME5	A0A1D6BME5_WHEAT	5.2628	4.44881	Uncharacterized protein	Proteins acting on cell wall polysaccharides	Glycosyl hydrolase	Arabinofuranosidase (GH127)	GH146
A0A1D6CTU9	A0A1D6CTU9_WHEAT	5.25009	4.87358	Uncharacterized protein	Proteins acting on cell wall polysaccharides	Glycosyl hydrolase	Arabinofuranosidase (GH127)	GH146
A0A1D5V4L3	A0A1D5V4L3_WHEAT	6.28211	5.50742	Uncharacterized protein	Proteins acting on cell wall polysaccharides	Glycosyl hydrolase	GH17	GH17
A0A1D5WLK3	A0A1D5WLK3_WHEAT	6.09765	5.56668	Uncharacterized protein	Proteins acting on cell wall polysaccharides	Glycosyl hydrolase	GH17	GH17
A0A1D6B9B7	A0A1D6B9B7_WHEAT	5.66605	5.25734	Uncharacterized protein	Proteins acting on cell wall polysaccharides	Glycosyl hydrolase	GH3	GH3
A0A1D5STK6	A0A1D5STK6_WHEAT	5.22069	4.54841	Uncharacterized protein	Proteins with interacting domains (with protein or polysaccharides)	LRR protein	Expressed protein (LRR domains)	/
A0A1D5T058	A0A1D5T058_WHEAT	5.15798	4.16768	Uncharacterized protein	Proteins with interacting domains (with protein or polysaccharides)	Pectin methyl esterase inhibitor (PMEi)	Plant invertase/pectin methyl esterase inhibitor (PMEI)	/
A0A1D5Z2H9	A0A1D5Z2H9_WHEAT	6.10612	5.41004	Uncharacterized protein	Proteins with interacting domains (with protein or polysaccharides)	Pectin methyl esterase inhibitor (PMEi)	Plant invertase/pectin methyl esterase inhibitor (PMEI)	/
A0A1D6BK49	A0A1D6BK49_WHEAT	5.01179	4.57973	Uncharacterized protein	Proteins with interacting domains (with protein or polysaccharides)	Pectin methyl esterase inhibitor (PMEi)	Plant invertase/pectin methyl esterase inhibitor (PMEI)	/
A0A1D6CXF4	A0A1D6CXF4_WHEAT	6.39493	6.06284	Uncharacterized protein	Proteins with interacting domains (with protein or polysaccharides)	Pectin methyl esterase inhibitor (PMEi)	Plant invertase/pectin methyl esterase inhibitor (PMEI)	/
W5G1B0	W5G1B0_WHEAT	5.93168	5.55702	Uncharacterized protein	Proteins with interacting domains (with protein or polysaccharides)	Pectin methyl esterase inhibitor (PMEi)	Plant invertase/pectin methyl esterase inhibitor (PMEI)	/
A0A1D5U9K8	A0A1D5U9K8_WHEAT	6.04886	5.54849	Uncharacterized protein	Unknown function		Expressed protein (DUF538)	/
A0A1D5WYI6	A0A1D5WYI6_WHEAT	5.32467	5.96749	Uncharacterized protein	Miscellaneous		Acid phosphatase (class B)	/
A0A1D6D2N0	A0A1D6D2N0_WHEAT	6.09381	6.3861	Uncharacterized protein	Miscellaneous		Acid phosphatase (class B)	/
A0A1D6CA53	A0A1D6CA53_WHEAT	5.09467	5.43542	Uncharacterized protein	Oxido-reductases		Glucooligosaccharide/Chitooligosaccharide oxydase	AA7
A0A1D6CQK3	A0A1D6CQK3_WHEAT	4.68771	5.06852	Uncharacterized protein	Oxido-reductases		Glucooligosaccharide/Chitooligosaccharide oxydase	AA7
A0A1D6DF73	A0A1D6DF73_WHEAT	4.99988	5.47383	Aminopeptidase	Proteases	Ala aminopeptidase	Ala aminopeptidase (peptidase M1)	/
A0A1D5UZ52	A0A1D5UZ52_WHEAT	5.50339	5.8828	Uncharacterized protein	Proteases	Asp protease	Asp protease (peptidase A1)	/
A0A1D5UZ54	A0A1D5UZ54_WHEAT	5.75683	6.00257	Uncharacterized protein	Proteases	Asp protease	Asp protease (peptidase A1)	/
A0A1D5Z202	A0A1D5Z202_WHEAT	5.83637	6.06872	Uncharacterized protein	Proteases	Asp protease	Asp protease (peptidase A1)	/
A0A1D6RYR6	A0A1D6RYR6_WHEAT	5.05139	6.16242	Uncharacterized protein	Proteases	Asp protease	Asp protease (peptidase A1)	/
A0A1D6S0D2	A0A1D6S0D2_WHEAT	4.82615	5.06186	Uncharacterized protein	Proteases	Asp protease	Asp protease (peptidase A1)	/
W5EU17	W5EU17_WHEAT	5.93391	6.44654	Uncharacterized protein	Proteases	Asp protease	Asp protease (peptidase A1)	/
A0A1D5Y6C5	A0A1D5Y6C5_WHEAT	4.74982	6.14554	Uncharacterized protein	Proteases	Cys protease	Cys protease (papain family) (Peptidase family C1A)	/
A0A1D6CY97	A0A1D6CY97_WHEAT	5.04816	5.5817	Uncharacterized protein	Proteases	Cys protease	Cys protease (papain family) (Peptidase family C1A)	/
W5DRP9	W5DRP9_WHEAT	4.66853	5.93018	Uncharacterized protein	Proteases	Cys protease	Cys protease (papain family) (Peptidase family C1A)	/
W5BFI4	W5BFI4_WHEAT	4.65288	5.62627	Uncharacterized protein	Proteases	Cys protease	Peptidase family C13 (legumain family)	/
A0A1D5SR02	A0A1D5SR02_WHEAT	5.99752	5.58385	Carboxypeptidase	Proteases	Ser carboxypeptidase	Ser carboxypeptidase (peptidase S10)	/
A0A1D5UUT9	A0A1D5UUT9_WHEAT	3.96616	5.2984	Carboxypeptidase	Proteases	Ser carboxypeptidase	Ser carboxypeptidase (peptidase S10)	/
A0A1D6RHJ2	A0A1D6RHJ2_WHEAT	5.17243	6.51421	Carboxypeptidase	Proteases	Ser carboxypeptidase	Ser carboxypeptidase (peptidase S10)	/
W5AC96	W5AC96_WHEAT	4.79698	6.14365	Carboxypeptidase	Proteases	Ser carboxypeptidase	Ser carboxypeptidase (peptidase S10)	/
W5ECS4	W5ECS4_WHEAT	4.86814	5.22969	Carboxypeptidase	Proteases	Ser carboxypeptidase	Ser carboxypeptidase (peptidase S10)	/
A0A1D5VCN0	A0A1D5VCN0_WHEAT	4.38329	4.87653	Uncharacterized protein	Proteases	Ser protease	Ser protease (subtilisin) (Peptidase family S8)	/
A0A1D6APZ0	A0A1D6APZ0_WHEAT	4.38133	5.21657	Uncharacterized protein	Proteases	Ser protease	Ser protease (subtilisin) (Peptidase family S8)	/
A0A1D5YNX9	A0A1D5YNX9_WHEAT	4.11347	4.66973	Uncharacterized protein	Proteins acting on cell wall polysaccharides	Expansin	Expansin	/
W5ELP8	W5ELP8_WHEAT	3.9535	5.33423	Uncharacterized protein	Proteins acting on cell wall polysaccharides	Expansin	Expansin	/
A0A1D5WLK2	A0A1D5WLK2_WHEAT	5.44616	5.9328	Uncharacterized protein	Proteins acting on cell wall polysaccharides	Glycosyl hydrolase	GH17	/
A0A1D5W5J6	A0A1D5W5J6_WHEAT	6.35828	6.7996	Uncharacterized protein	Proteins acting on cell wall polysaccharides	Glycosyl hydrolase	GH17	GH17
A0A1D5UWB9	A0A1D5UWB9_WHEAT	5.20439	5.70827	Uncharacterized protein	Proteins acting on cell wall polysaccharides	Glycosyl hydrolase	GH18	/
A0A1D5SDM7	A0A1D5SDM7_WHEAT	4.82179	5.46393	Uncharacterized protein	Proteins acting on cell wall polysaccharides	Glycosyl hydrolase	GH28	GH28
W5ASR9	W5ASR9_WHEAT	4.62604	5.45233	Uncharacterized protein	Proteins acting on cell wall polysaccharides	Glycosyl hydrolase	GH28	GH28
A0A1D5VTK9	A0A1D5VTK9_WHEAT	4.68807	4.84118	Uncharacterized protein	Proteins acting on cell wall polysaccharides	Glycosyl hydrolase	GH3	GH3
A0A1D6A213	A0A1D6A213_WHEAT	4.14239	5.23758	Uncharacterized protein	Proteins acting on cell wall polysaccharides	Glycosyl hydrolase	GH5	GH5_14
A0A1D5T4H7	A0A1D5T4H7_WHEAT	4.77744	5.21474	Endoglucanase	Proteins acting on cell wall polysaccharides	Glycosyl hydrolase	GH9	GH9
A0A1D6ADY9	A0A1D6ADY9_WHEAT	5.57438	6.24003	Endoglucanase	Proteins acting on cell wall polysaccharides	Glycosyl hydrolase	GH9	GH9
W5A7U9	W5A7U9_WHEAT	4.92964	5.71118	Endoglucanase	Proteins acting on cell wall polysaccharides	Glycosyl hydrolase	GH9	GH9
A0A1D5WSP6	A0A1D5WSP6_WHEAT	4.8907	5.46997	Uncharacterized protein	Proteins acting on cell wall polysaccharides	PNGase A	Peptide-N4-(N-acetyl-beta-glucosaminyl) asparagine amidase A	/
H6U7Y8	H6U7Y8_WHEAT	4.34023	5.16793	PINB-2v1-3	Proteins related to lipid metabolism	Lipid transfer protein (LTP)	Lipid transfer protein/trypsin alpha-amylase inhibitor	/
B1GXL6	B1GXL6_WHEAT	4.28687	5.80821	Puroindoline b-like protein 2v2	Proteins related to lipid metabolism	Lipid transfer protein (LTP)	Lipid transfer protein/trypsin alpha-amylase inhibitor	/
A0A1D6BYJ3	A0A1D6BYJ3_WHEAT	5.1319	5.52215	Uncharacterized protein	Proteins related to lipid metabolism		Glycerophosphoryl diester phosphodiesterase	/
A0A1D5WV40	A0A1D5WV40_WHEAT	4.9594	6.79712	Uncharacterized protein	Proteins with interacting domains (with protein or polysaccharides)	LRR protein	Expressed protein (LRR domains)	/
A0A1D6AML5	A0A1D6AML5_WHEAT	5.26558	5.7504	Uncharacterized protein	Proteins with interacting domains (with protein or polysaccharides)	LRR protein	Expressed protein (LRR domains)	/
A0A1D6SB15	A0A1D6SB15_WHEAT	5.56182	5.77205	Uncharacterized protein	Proteins with interacting domains (with protein or polysaccharides)	LRR protein	Expressed protein (LRR domains)	/
A0A1D5TGJ6	A0A1D5TGJ6_WHEAT	5.14195	6.06437	Uncharacterized protein	Proteins with interacting domains (with protein or polysaccharides)	Pectin methyl esterase inhibitor (PMEi)	Plant invertase/pectin methyl esterase inhibitor (PMEI)	/
A0A1D5U5C4	A0A1D5U5C4_WHEAT	5.27639	5.76254	Uncharacterized protein	Proteins with interacting domains (with protein or polysaccharides)	Pectin methyl esterase inhibitor (PMEi)	Plant invertase/pectin methyl esterase inhibitor (PMEI)	/
A0A1D5UKU8	A0A1D5UKU8_WHEAT	5.90118	6.17921	Uncharacterized protein	Proteins with interacting domains (with protein or polysaccharides)	Pectin methyl esterase inhibitor (PMEi)	Plant invertase/pectin methyl esterase inhibitor (PMEI)	/
A0A1D5WV94	A0A1D5WV94_WHEAT	4.87707	4.94648	Uncharacterized protein	Proteins with interacting domains (with protein or polysaccharides)	Pectin methyl esterase inhibitor (PMEi)	Plant invertase/pectin methyl esterase inhibitor (PMEI)	/
W5DV02	W5DV02_WHEAT	5.2893	5.82683	Uncharacterized protein	Proteins with interacting domains (with protein or polysaccharides)	Pectin methyl esterase inhibitor (PMEi)	Plant invertase/pectin methyl esterase inhibitor (PMEI)	/
W5HK94	W5HK94_WHEAT	6.14344	6.81818	Uncharacterized protein	Unknown function		Expressed protein	/
A0A1D5XAR1	A0A1D5XAR1_WHEAT	4.42718	5.11138	Uncharacterized protein	Unknown function		Expressed protein (cupin domain)	/
A0A1D5XG58	A0A1D5XG58_WHEAT	4.67915	5.13868	Uncharacterized protein	Unknown function		Expressed protein (cupin domain)	/
A0A1D5XVS4	A0A1D5XVS4_WHEAT	5.11946	5.63202	Uncharacterized protein	Unknown function		Expressed protein (cupin domain)	/
A0A1D5V1M6	A0A1D5V1M6_WHEAT	4.47942	5.2338	Uncharacterized protein	Unknown function		Protein of Unknown Function (DUF239)	/
A0A1D5XCI5	A0A1D5XCI5_WHEAT	5.36995	5.62123	Uncharacterized protein	Unknown function		Protein of Unknown Function (DUF239)	/
73

## Sheet: Table S3d
Supporting information Table S3d. Statistical analysis performed on the data corresponding to wheat CWPs identified at two developmental stages both in endosperm and outer layers.
List of CWPs for which the level of accumulation significantly varies according to the developmental stage and part of wheat grain. The values correspond to the ANOVA coefficients (higher abondance in red). One way ANOVA was used.
CWPs with significant effect of developmental stage in outer layers
Protein accession		ANOVA coefficients		Functional annotation
		Outer layers		Uniprot Annotation	Functional classes	Protein families	Putative functions	CAZy annotation
Uniprot ID	ProtAnnDB ID	150 GDD	250 GDD
A0A1D6RUV7	A0A1D6RUV7_WHEAT	5.75234	5.14965	Dirigent protein	Miscellaneous	Dirigent protein	Dirigent protein	/
A0A1D5YYQ7	A0A1D5YYQ7_WHEAT	5.98132	5.26187	Dirigent protein	Miscellaneous	Dirigent protein	Dirigent protein	/
A0A1D5VFD4	A0A1D5VFD4_WHEAT	6.15771	5.65523	Uncharacterized protein	Miscellaneous	Thaumatin	Thaumatin (PR5)	GH152
A0A1D6CQ12	A0A1D6CQ12_WHEAT	6.20902	5.73079	Uncharacterized protein	Miscellaneous	Thaumatin	Thaumatin (PR5)	GH152
A0A1D6DD47	A0A1D6DD47_WHEAT	6.20662	5.78706	Uncharacterized protein	Miscellaneous	Thaumatin	Thaumatin (PR5)	GH152
A0A1D5WYI5	A0A1D5WYI5_WHEAT	5.70068	5.03348	Uncharacterized protein	Miscellaneous		Acid phosphatase (class B)	/
A0A1D5UEI4	A0A1D5UEI4_WHEAT	5.49021	5.12677	Uncharacterized protein	Oxido-reductases	Berberine-bridge oxido-reductase	berberine-bridge enzyme (S)-reticulin:oxygen oxido-reductase	AA7
W5BPE8	W5BPE8_WHEAT	5.40886	4.7047	Uncharacterized protein	Oxido-reductases	Berberine-bridge oxido-reductase	berberine-bridge enzyme (S)-reticulin:oxygen oxido-reductase	AA7
A0A1D5TS54	A0A1D5TS54_WHEAT	4.81848	4.40901	Uncharacterized protein	Oxido-reductases	Multicopper oxidase	Multicopper oxidase	AA1
A0A1D5UU04	A0A1D5UU04_WHEAT	5.60078	4.46998	Peroxidase	Oxido-reductases	Peroxidase	Class III Peroxidase	AA2
A0A1D6AFC1	A0A1D6AFC1_WHEAT	5.14117	4.60198	Peroxidase	Oxido-reductases	Peroxidase	Class III Peroxidase	AA2
A0A1D6RK35	A0A1D6RK35_WHEAT	5.85646	4.73674	Peroxidase	Oxido-reductases	Peroxidase	Class III Peroxidase	AA2
W5A9M2	W5A9M2_WHEAT	5.00319	4.6773	Peroxidase	Oxido-reductases	Peroxidase	Class III Peroxidase	AA2
W5AQ98	W5AQ98_WHEAT	5.6369	4.91196	Peroxidase	Oxido-reductases	Peroxidase	Class III Peroxidase	AA2
A0A1D5UYG1	A0A1D5UYG1_WHEAT	5.02777	4.65409	Uncharacterized protein	Oxido-reductases		Glucooligosaccharide/Chitooligosaccharide oxydase	AA7
A0A1D5TPJ5	A0A1D5TPJ5_WHEAT	5.40998	4.58673	Uncharacterized protein	Proteases	Asp protease	Asp protease (peptidase A1)	/
A0A1D5UWJ6	A0A1D5UWJ6_WHEAT	5.78182	4.93958	Uncharacterized protein	Proteases	Asp protease	Asp protease (peptidase A1)	/
A0A1D5XGH9	A0A1D5XGH9_WHEAT	6.15617	5.7538	Uncharacterized protein	Proteases	Asp protease	Asp protease (peptidase A1)	/
A0A1D5XPL6	A0A1D5XPL6_WHEAT	4.58332	3.8116	Uncharacterized protein	Proteases	Asp protease	Asp protease (peptidase A1)	/
A0A1D6RLN8	A0A1D6RLN8_WHEAT	6.12367	5.9402	Uncharacterized protein	Proteases	Asp protease	Asp protease (peptidase A1)	/
A0A1D6S0D2	A0A1D6S0D2_WHEAT	5.92472	5.04201	Uncharacterized protein	Proteases	Asp protease	Asp protease (peptidase A1)	/
W5EKT5	W5EKT5_WHEAT	5.57206	5.05898	Uncharacterized protein	Proteases	Asp protease	Asp protease (peptidase A1)	/
A0A1D6RU69	A0A1D6RU69_WHEAT	5.21255	4.91302	Uncharacterized protein	Proteases	Cys protease	Cys protease (papain family) (Peptidase family C1A)	/
A0A1D5VGK3	A0A1D5VGK3_WHEAT	5.34421	5.03304	Carboxypeptidase	Proteases	Ser carboxypeptidase	Ser carboxypeptidase (peptidase S10)	/
A0A1D6BBM9	A0A1D6BBM9_WHEAT	5.54634	4.98584	Carboxypeptidase	Proteases	Ser carboxypeptidase	Ser carboxypeptidase (peptidase S10)	/
A0A1D6C2C9	A0A1D6C2C9_WHEAT	5.30875	4.51678	Carboxypeptidase	Proteases	Ser carboxypeptidase	Ser carboxypeptidase (peptidase S10)	/
A0A1D5YQ80	A0A1D5YQ80_WHEAT	5.3029	4.47011	Uncharacterized protein	Proteases	Ser protease	Ser protease (subtilisin) (Peptidase family S8)	/
A0A1D5Z3D0	A0A1D5Z3D0_WHEAT	5.60939	5.02484	Uncharacterized protein	Proteases	Ser protease	Ser protease (subtilisin) (Peptidase family S8)	/
A0A1D5Z119	A0A1D5Z119_WHEAT	5.62908	5.20855	Uncharacterized protein	Proteins acting on cell wall polysaccharides	Carbohydrate esterase	AXE (Sialate O-acetylesterase domain)	CE6
W5DRX8	W5DRX8_WHEAT	5.57385	5.24936	Uncharacterized protein	Proteins acting on cell wall polysaccharides	Carbohydrate esterase	AXE (Sialate O-acetylesterase domain)	CE6
A0A1D5X259	A0A1D5X259_WHEAT	6.44304	6.07526	Uncharacterized protein	Proteins acting on cell wall polysaccharides	Glycosyl hydrolase	Arabinofuranosidase	GH51
A0A1D6BME6	A0A1D6BME6_WHEAT	5.7502	5.40367	Uncharacterized protein	Proteins acting on cell wall polysaccharides	Glycosyl hydrolase	Arabinofuranosidase (GH127)	GH146
I3NM30	I3NM30_WHEAT	6.24293	5.92054	Putative non-cyanogenic beta-glucosidase	Proteins acting on cell wall polysaccharides	Glycosyl hydrolase	GH1	GH1
W5EDY1	W5EDY1_WHEAT	5.63901	5.13078	Uncharacterized protein	Proteins acting on cell wall polysaccharides	Glycosyl hydrolase	GH1	GH1
A0A1D6AYJ4	A0A1D6AYJ4_WHEAT	5.05632	4.85464	Uncharacterized protein	Proteins acting on cell wall polysaccharides	Glycosyl hydrolase	GH17	GH17 + CBM43
A0A1D6C9M8	A0A1D6C9M8_WHEAT	5.01551	4.70611	Uncharacterized protein	Proteins acting on cell wall polysaccharides	Glycosyl hydrolase	GH17	GH17 + CBM43
A0A0H4TM98	A0A0H4TM98_WHEAT	5.53594	4.89722	Chitinase	Proteins acting on cell wall polysaccharides	Glycosyl hydrolase	GH19	GH19
A0A1D6DBZ8	A0A1D6DBZ8_WHEAT	5.67736	5.44726	Uncharacterized protein	Proteins acting on cell wall polysaccharides	Glycosyl hydrolase	GH28	GH28
A0A1D5RZ40	A0A1D5RZ40_WHEAT	5.15981	4.38961	Endoglucanase	Proteins acting on cell wall polysaccharides	Glycosyl hydrolase	GH9	GH9
A0A1D5RWX2	A0A1D5RWX2_WHEAT	5.18563	4.58289	Uncharacterized protein	Proteins acting on cell wall polysaccharides	PNGase A	Peptide-N4-(N-acetyl-beta-glucosaminyl) asparagine amidase A	/
A0A1D5TR98	A0A1D5TR98_WHEAT	5.5393	4.9792	Pectate lyase	Proteins acting on cell wall polysaccharides	Polysaccharide lyase	Pectate lyase	PL1_1
A0A1D6DCL1	A0A1D6DCL1_WHEAT	6.1435	6.00793	Uncharacterized protein	Proteins related to lipid metabolism	GDSL family	lipase acylhydrolase (GDSL family)	/
A0A1D5WCZ7	A0A1D5WCZ7_WHEAT	5.00152	4.67757	Uncharacterized protein	Proteins related to lipid metabolism	GDSL family	lipase acylhydrolase (GDSL family)	CE16
A0A1D6ARX3	A0A1D6ARX3_WHEAT	4.72627	4.2766	Uncharacterized protein	Proteins related to lipid metabolism	GDSL family	lipase acylhydrolase (GDSL family)	CE16
A0A1D6BDW7	A0A1D6BDW7_WHEAT	5.858	5.52451	Uncharacterized protein	Proteins related to lipid metabolism	GDSL family	lipase acylhydrolase (GDSL family)	CE16
A0A1D6CVR5	A0A1D6CVR5_WHEAT	5.66305	4.96018	Uncharacterized protein	Proteins with interacting domains (with protein or polysaccharides)	LRR protein	Expressed protein (LRR domains)	/
A0A1D6D509	A0A1D6D509_WHEAT	5.43533	4.97732	Uncharacterized protein	Proteins with interacting domains (with protein or polysaccharides)	LRR protein	Expressed protein (LRR domains)	/
A0A1D5RPN8	A0A1D5RPN8_WHEAT	5.49709	5.14233	Uncharacterized protein	Proteins with interacting domains (with protein or polysaccharides)	Pectin methyl esterase inhibitor (PMEi)	Plant invertase/pectin methyl esterase inhibitor (PMEI)	/
A0A1D5SGT2	A0A1D5SGT2_WHEAT	5.47664	4.91868	Uncharacterized protein	Proteins with interacting domains (with protein or polysaccharides)	Pectin methyl esterase inhibitor (PMEi)	Plant invertase/pectin methyl esterase inhibitor (PMEI)	/
A0A1D5SIN3	A0A1D5SIN3_WHEAT	5.22726	5.02611	Uncharacterized protein	Proteins with interacting domains (with protein or polysaccharides)	Pectin methyl esterase inhibitor (PMEi)	Plant invertase/pectin methyl esterase inhibitor (PMEI)	/
A0A1D5V3A3	A0A1D5V3A3_WHEAT	5.22493	4.67631	Uncharacterized protein	Proteins with interacting domains (with protein or polysaccharides)	Pectin methyl esterase inhibitor (PMEi)	Plant invertase/pectin methyl esterase inhibitor (PMEI)	/
A0A1D5W6K8	A0A1D5W6K8_WHEAT	5.22243	4.79207	Uncharacterized protein	Proteins with interacting domains (with protein or polysaccharides)	Pectin methyl esterase inhibitor (PMEi)	Plant invertase/pectin methyl esterase inhibitor (PMEI)	/
A0A1D5U0E7	A0A1D5U0E7_WHEAT	5.23709	4.50897	Cysteine proteinase inhibitor	Proteins with interacting domains (with protein or polysaccharides)	Protease inhibitor	Protease inhibitor family I25 (cystatin)	/
A0A1D6CFV9	A0A1D6CFV9_WHEAT	5.25139	4.87029	Uncharacterized protein	Signaling	Fasciclin-like arabinogalactan protein (FLA)	Fasciclin-like arabinogalactan protein (FLA)	/
A0A1D5ZYJ7	A0A1D5ZYJ7_WHEAT	5.86099	5.6054	Uncharacterized protein	Unknow function	DUF642	Expressed protein (DUF642)	/
A0A1D6D2N0	A0A1D6D2N0_WHEAT	5.53398	5.95652	Uncharacterized protein	Miscellaneous		Acid phosphatase (class B)	/
A0A1D6CRT7	A0A1D6CRT7_WHEAT	4.07989	4.56541	Uncharacterized protein	Oxido-reductases	Multicopper oxidase	Multicopper oxidase	AA1
W5ERP5	W5ERP5_WHEAT	4.6975	5.71763	Peroxidase	Oxido-reductases	Peroxidase	Class III Peroxidase	AA2
A0A1D5ZCL5	A0A1D5ZCL5_WHEAT	4.23224	4.66159	Uncharacterized protein	Oxido-reductases	Peroxidase	Class III Peroxidase	AA2
A0A1D5UXN7	A0A1D5UXN7_WHEAT	4.97096	5.34638	Amine oxidase	Oxido-reductases		Copper amine oxidase	/
A0A1D5SUT9	A0A1D5SUT9_WHEAT	5.35304	5.85337	Uncharacterized protein	Proteases	Asp protease	Asp protease (peptidase A1)	/
A0A1D5WPA9	A0A1D5WPA9_WHEAT	4.95111	5.50331	Uncharacterized protein	Proteases	Asp protease	Asp protease (peptidase A1)	/
A0A1D6AAZ6	A0A1D6AAZ6_WHEAT	5.29787	5.84427	Uncharacterized protein	Proteases	Asp protease	Asp protease (peptidase A1)	/
A0A1D6S9Z1	A0A1D6S9Z1_WHEAT	5.25322	5.48952	Uncharacterized protein	Proteases	Asp protease	Asp protease (peptidase A1)	/
A0A1D5WJ53	A0A1D5WJ53_WHEAT	5.20051	6.04527	Uncharacterized protein	Proteases	Cys protease	Cys protease (papain family) (Peptidase family C1A)	/
A0A1D6A854	A0A1D6A854_WHEAT	5.18141	5.67565	Uncharacterized protein	Proteases	Cys protease	Peptidase family C13 (legumain family)	/
A0A1D5V081	A0A1D5V081_WHEAT	4.7949	5.19768	Carboxypeptidase	Proteases	Ser carboxypeptidase	Ser carboxypeptidase (peptidase S10)	/
A0A1D6BPD8	A0A1D6BPD8_WHEAT	4.52222	4.87502	Uncharacterized protein	Proteases	Ser carboxypeptidase	Ser carboxypeptidase (peptidase S28)	/
A0A1D6S7V3	A0A1D6S7V3_WHEAT	5.14657	5.62825	Pectinesterase	Proteins acting on cell wall polysaccharides	Carbohydrate esterase	PME	CE8
A0A1D6SAV2	A0A1D6SAV2_WHEAT	5.42976	6.02713	Pectinesterase	Proteins acting on cell wall polysaccharides	Carbohydrate esterase	PME	CE8
A0A1D5V0T8	A0A1D5V0T8_WHEAT	5.8287	5.94073	Uncharacterized protein	Proteins acting on cell wall polysaccharides	Glycosyl hydrolase	GH1	GH1
A0A1D5WLK2	A0A1D5WLK2_WHEAT	5.0596	5.56608	Uncharacterized protein	Proteins acting on cell wall polysaccharides	Glycosyl hydrolase	GH17	/
A0A1D6BR50	A0A1D6BR50_WHEAT	4.81556	5.86724	Uncharacterized protein	Proteins acting on cell wall polysaccharides	Glycosyl hydrolase	GH19	GH19
A0A1D6AYU5	A0A1D6AYU5_WHEAT	4.82344	5.16761	Alpha-galactosidase	Proteins acting on cell wall polysaccharides	Glycosyl hydrolase	GH27	/
W5ASR9	W5ASR9_WHEAT	5.49875	4.40562	Uncharacterized protein	Proteins acting on cell wall polysaccharides	Glycosyl hydrolase	GH28	GH28
A0A1D5Z3J4	A0A1D5Z3J4_WHEAT	5.80209	6.32096	Uncharacterized protein	Proteins acting on cell wall polysaccharides	Glycosyl hydrolase	GH29	GH29
A0A1D5ZA43	A0A1D5ZA43_WHEAT	5.10811	6.16503	Uncharacterized protein	Proteins acting on cell wall polysaccharides	Glycosyl hydrolase	GH3	GH3
A0A1D5UKK8	A0A1D5UKK8_WHEAT	4.67152	5.70005	Uncharacterized protein	Proteins acting on cell wall polysaccharides	Glycosyl hydrolase	GH5	GH5_11
A0A1D5W7V0	A0A1D5W7V0_WHEAT	4.03518	4.92787	Uncharacterized protein	Proteins acting on cell wall polysaccharides	PNGase A	Peptide-N4-(N-acetyl-beta-glucosaminyl) asparagine amidase A	/
A0A1D5WSP6	A0A1D5WSP6_WHEAT	5.22163	5.44388	Uncharacterized protein	Proteins acting on cell wall polysaccharides	PNGase A	Peptide-N4-(N-acetyl-beta-glucosaminyl) asparagine amidase A	/
A0A1D5XFL3	A0A1D5XFL3_WHEAT	5.24557	5.84748	Uncharacterized protein	Proteins related to lipid metabolism	GDSL family	lipase acylhydrolase (GDSL family)	/
A0A1D5Z459	A0A1D5Z459_WHEAT	4.13229	4.50113	Uncharacterized protein	Proteins related to lipid metabolism	GDSL family	lipase acylhydrolase (GDSL family)	/
A0A1D6BYJ3	A0A1D6BYJ3_WHEAT	4.98358	5.52565	Uncharacterized protein	Proteins related to lipid metabolism		Glycerophosphoryl diester phosphodiesterase	/
A0A1D6C1X9	A0A1D6C1X9_WHEAT	5.31498	5.80924	Uncharacterized protein	Proteins related to lipid metabolism		Lipoprotein	/
P01083	IAA2_WHEAT	5.7165	6.44426	Alpha-amylase inhibitor 0.28	Proteins with interacting domains (with protein or polysaccharides)	Alpha-amylase inhibitor	Alpha-amylase inhibitor	/
P16159	IAC16_WHEAT	5.12186	5.68856	Alpha-amylase/trypsin inhibitor CM16	Proteins with interacting domains (with protein or polysaccharides)	Alpha-amylase inhibitor	Alpha-amylase inhibitor	/
A0A1D6AZT2	A0A1D6AZT2_WHEAT	5.62644	6.07148	Uncharacterized protein	Proteins with interacting domains (with protein or polysaccharides)	LRR protein	Expressed protein (LRR domains)	/
A0A1D6C2U3	A0A1D6C2U3_WHEAT	4.64356	5.23036	Uncharacterized protein	Proteins with interacting domains (with protein or polysaccharides)	LRR protein	Expressed protein (LRR domains)	/
A0A1D5VR21	A0A1D5VR21_WHEAT	5.30124	5.69847	Uncharacterized protein	Proteins with interacting domains (with protein or polysaccharides)	Pectin methyl esterase inhibitor (PMEi)	Plant invertase/pectin methyl esterase inhibitor (PMEI)	/
W5EH05	W5EH05_WHEAT	4.43248	4.68942	Uncharacterized protein	Proteins with interacting domains (with protein or polysaccharides)		Expressed protein (LysM domain)	/
A0A1D5YBK8	A0A1D5YBK8_WHEAT	3.83275	4.72092	Uncharacterized protein	Unknown function		Expressed protein (PA domain)	/
91
